# Supplementary material for: Metabolic Analysis of DFO-Resistant Huh7 Cells and Identification of Targets for Combination Therapy
Source: Metabolites. 2023 Oct 12;13(10):1073. doi: 10.3390/metabo13101073 (PMC10609263; doi:10.3390/metabo13101073)
Supplement: Supplementary file 1 [file metabolites-13-01073-s001.zip]

Archive with 1 entries (1 files):
- metabolites-2598767-supplementary.xlsx
