# Supplementary material for: Metabolic Analysis of DFO-Resistant Huh7 Cells and Identification of Targets for Combination Therapy
Source: Metabolites. 2023 Oct 12;13(10):1073. doi: 10.3390/metabo13101073 (PMC10609263; doi:10.3390/metabo13101073)
Supplement: Supplementary file 1 [file metabolites-13-01073-s001.zip › metabolites-2598767-supplementary.xlsx]

## Sheet: Supplementary Table S1
Pathway Sort Order	Platform	Comp ID	KEGG	Parent DFO 10 Parent VEH	Parent DFO 30 Parent VEH	Parent DFO 30 Parent DFO 10	Low DFO 10 Low VEH	Low DFO 30 Low VEH	Low DFO 30 Low DFO 10	High DFO 10 High VEH	High DFO 30 High VEH	High DFO 30 High DFO 10	Low VEH Parent VEH	High VEH Parent VEH	High VEH Low VEH	Low DFO 10 Parent DFO 10	High DFO 10 Parent DFO 10	High DFO 10 Low DFO 10	Low DFO 30 Parent DFO 30	High DFO 30 Parent DFO 30	High DFO 30 Low DFO 30
1	Amino Acid	Glycine, Serine and Threonine Metabolism	glycine	0.84	0.8	0.95	0.81	0.82	1.02	0.88	1.14	1.3	1.05	0.89	0.85	1	0.93	0.93	1.08	1.28	1.18
2			N-acetylglycine	1.14	0.85	0.75	0.96	1.58	1.65	0.91	1.56	1.72	0.99	0.93	0.94	0.83	0.74	0.89	1.84	1.71	0.93
4			sarcosine	1	1	1	1	1	1	1	1	1	1	1	1	1	1	1	1	1	1
5			dimethylglycine	0.77	0.79	1.02	0.5	0.8	1.6	0.72	0.92	1.27	1.13	0.92	0.81	0.73	0.86	1.17	1.14	1.07	0.93
6			betaine	0.98	1.39	1.42	0.67	1.31	1.95	0.69	1.68	2.45	1.07	0.89	0.84	0.73	0.63	0.86	1.01	1.08	1.07
9			serine	0.65	0.75	1.15	0.64	0.55	0.87	0.68	0.67	0.98	1.43	1.28	0.9	1.39	1.33	0.96	1.04	1.13	1.08
10			N-acetylserine	0.58	0.55	0.96	0.54	0.41	0.75	0.95	0.55	0.58	1.47	0.9	0.61	1.39	1.48	1.07	1.09	0.89	0.82
14			threonine	0.63	0.52	0.83	0.63	0.51	0.81	0.61	0.72	1.19	1.23	0.98	0.8	1.22	0.95	0.78	1.2	1.37	1.14
15			N-acetylthreonine	0.51	0.52	1.01	0.49	0.43	0.87	0.66	0.66	1	1.39	1.04	0.75	1.33	1.34	1.01	1.15	1.32	1.15
27		Alanine and Aspartate Metabolism	alanine	0.51	0.46	0.89	0.56	0.48	0.85	0.65	0.67	1.03	1.18	1.01	0.86	1.29	1.28	0.99	1.22	1.47	1.2
28			N-acetylalanine	0.53	0.5	0.94	0.59	0.51	0.87	0.79	0.64	0.81	1.23	0.94	0.76	1.36	1.4	1.03	1.26	1.2	0.95
30			aspartate	0.43	0.41	0.95	0.64	0.55	0.86	0.72	0.81	1.12	1.18	0.94	0.8	1.75	1.56	0.89	1.59	1.85	1.17
32			asparagine	0.7	0.69	0.99	0.75	0.69	0.92	0.76	0.82	1.09	1.06	0.94	0.89	1.13	1.03	0.9	1.06	1.13	1.07
33			N-acetylasparagine	1.09	0.93	0.86	0.93	1.12	1.2	0.95	1.43	1.51	0.96	1.02	1.06	0.83	0.89	1.07	1.15	1.56	1.35
34			N-acetylaspartate (NAA)	0.51	0.41	0.79	0.66	0.58	0.88	0.82	0.7	0.85	1.41	1.13	0.8	1.82	1.82	1	2.03	1.96	0.96
39			3-sulfo-L-alanine	0.21	0.02	0.12	0.19	0.05	0.26	0.66	0.09	0.14	0.42	0.53	1.28	0.39	1.67	4.33	0.85	2	2.36
41		Glutamate Metabolism	glutamate	0.62	0.54	0.87	0.63	0.5	0.8	0.78	0.72	0.93	1	0.81	0.82	1.03	1.03	1	0.94	1.09	1.17
42			glutamine	0.65	0.58	0.88	0.54	0.45	0.84	0.4	0.81	2.04	1.58	1.07	0.68	1.32	0.65	0.49	1.24	1.5	1.21
43			N-acetylglutamate	0.58	0.25	0.43	0.81	0.33	0.41	1.05	0.53	0.5	1.8	1.32	0.73	2.53	2.4	0.95	2.38	2.8	1.18
44			N-acetylglutamine	2.06	1.81	0.88	1.48	1.21	0.82	1.27	1.81	1.43	1.95	1.13	0.58	1.4	0.69	0.5	1.31	1.13	0.86
45			N-acetyl-aspartyl-glutamate (NAAG)	0.52	0.36	0.69	0.66	0.51	0.78	0.76	0.66	0.86	0.62	0.68	1.1	0.78	1	1.28	0.87	1.24	1.42
49			4-hydroxyglutamate	0.59	0.45	0.76	0.52	0.79	1.53	0.47	0.74	1.56	0.98	1.1	1.12	0.87	0.88	1.02	1.73	1.81	1.04
52			glutamate, gamma-methyl ester	0.68	0.39	0.58	0.56	0.34	0.61	0.63	0.77	1.22	1.15	0.88	0.76	0.95	0.81	0.86	1	1.72	1.72
53			pyroglutamine*	1.09	1.41	1.3	0.78	1.79	2.3	0.68	2.08	3.05	1.15	1.19	1.04	0.82	0.75	0.91	1.46	1.76	1.2
55			beta-citrylglutamate	1.2	1.16	0.97	2	2.73	1.36	2.19	3.59	1.64	0.41	0.33	0.81	0.68	0.6	0.89	0.96	1.02	1.06
56			N-methyl-GABA	0.89	0.96	1.08	0.77	1.13	1.48	0.55	1.27	2.29	1.23	1.48	1.2	1.07	0.92	0.86	1.46	1.95	1.34
58			S-1-pyrroline-5-carboxylate	0.51	0.37	0.71	0.25	0.23	0.92	0.57	0.7	1.23	1.41	0.72	0.51	0.67	0.8	1.19	0.87	1.37	1.59
59		Histidine Metabolism	histidine	0.76	0.85	1.11	0.84	0.89	1.06	0.76	1.12	1.47	1.2	0.95	0.79	1.33	0.94	0.71	1.26	1.25	0.99
60			N-acetylhistidine	1.24	1.22	0.98	0.89	0.99	1.11	0.97	2.05	2.11	2.59	1.69	0.65	1.85	1.32	0.72	2.1	2.85	1.36
61			1-methylhistidine	0.55	0.52	0.94	0.57	0.55	0.96	0.49	0.92	1.89	1.19	0.81	0.68	1.22	0.72	0.59	1.26	1.45	1.15
62			3-methylhistidine	0.41	0.84	2.07	0.35	1.17	3.35	0.3	1.97	6.53	1.32	1.09	0.83	1.13	0.81	0.71	1.84	2.55	1.39
66			trans-urocanate	0.45	0.53	1.17	1.09	0.31	0.28	1.16	1.01	0.87	2.43	2.3	0.94	5.87	5.89	1	1.42	4.37	3.07
68			formiminoglutamate	0.45	0.36	0.8	0.65	0.21	0.32	0.82	0.55	0.68	4.02	5.94	1.48	5.84	10.76	1.84	2.33	9.15	3.93
69			imidazole propionate	0.55	0.63	1.15	0.56	0.7	1.24	0.65	1.15	1.77	1.51	1.37	0.91	1.55	1.62	1.04	1.67	2.49	1.49
70			imidazole lactate	0.65	0.63	0.97	0.48	0.64	1.33	0.44	1.42	3.22	1.66	1.61	0.97	1.22	1.09	0.89	1.68	3.62	2.15
76			1-methylimidazoleacetate	0.69	0.71	1.03	0.48	0.67	1.42	0.42	1.07	2.52	1.11	1.05	0.94	0.76	0.64	0.84	1.05	1.57	1.49
80		Lysine Metabolism	lysine	0.87	0.98	1.12	0.85	0.9	1.05	0.81	0.99	1.21	1.15	1.01	0.88	1.14	0.95	0.84	1.06	1.03	0.96
83			N2-acetyllysine/N6-acetyllysine	0.64	0.36	0.57	0.69	0.51	0.74	0.57	0.49	0.85	1.16	1.09	0.93	1.24	0.97	0.78	1.62	1.45	0.9
84			N6,N6,N6-trimethyllysine	1.26	1.43	1.14	1.56	1.82	1.17	1.31	2.09	1.6	1.19	1.13	0.95	1.48	1.18	0.8	1.51	1.65	1.09
85			5-hydroxylysine	1	1	1	1	1	1	1	1	1	1	1	1	1	1	1	1	1	1
86			saccharopine	0.18	0.07	0.38	0.14	0.05	0.35	0.26	0.21	0.82	2.07	1	0.48	1.64	1.44	0.88	1.5	3.11	2.08
87			2-aminoadipate	0.16	0.07	0.41	0.21	0.04	0.22	0.35	0.1	0.28	0.83	0.7	0.84	1.06	1.5	1.42	0.56	1.03	1.85
90			glutarate (pentanedioate)	0.22	0.32	1.48	0.27	0.41	1.52	0.39	0.39	1	0.73	0.7	0.95	0.9	1.24	1.38	0.93	0.84	0.91
98			pipecolate	0.34	0.31	0.89	0.32	0.64	1.98	0.74	1.13	1.52	1.09	0.74	0.68	1.01	1.58	1.57	2.25	2.7	1.2
99			cadaverine	1	1	1	1	1	1	1	1	1	1	1	1	1	1	1	1	1	1
101			5-aminovalerate	1.59	4.1	2.59	1.4	3.98	2.84	1.25	5.47	4.38	1.09	0.88	0.81	0.96	0.69	0.72	1.05	1.17	1.11
104			5-(galactosylhydroxy)-L-lysine	0.82	0.9	1.09	1.24	0.84	0.68	1.16	1.71	1.48	0.97	0.97	1	1.47	1.37	0.93	0.92	1.86	2.03
107			6-oxopiperidine-2-carboxylate	0.69	0.69	1	0.7	0.7	1	0.69	0.69	1	0.99	1	1.01	1	1	1	1	1	1
108		Phenylalanine and Tyrosine Metabolism	phenylalanine	0.77	1.02	1.32	0.71	0.81	1.14	0.74	0.91	1.24	1.13	0.99	0.88	1.04	0.94	0.91	0.9	0.89	0.99
109			N-acetylphenylalanine	0.66	0.79	1.18	0.52	0.77	1.48	0.53	1.06	2.02	1.23	0.96	0.78	0.97	0.76	0.78	1.21	1.29	1.07
113			phenyllactate (PLA)	1	1	1	1	1	1	1	1	1	1	1	1	1	1	1	1	1	1
121			tyrosine	0.8	1.07	1.34	0.7	0.82	1.17	0.71	0.88	1.24	1.14	1	0.88	1	0.89	0.89	0.87	0.82	0.94
122			N-acetyltyrosine	0.68	0.75	1.1	0.5	0.79	1.57	0.55	1.09	2	1.28	0.97	0.76	0.94	0.77	0.82	1.34	1.41	1.05
132			3-(4-hydroxyphenyl)lactate	0.45	0.38	0.85	0.39	0.35	0.89	0.47	0.33	0.72	1.2	1.03	0.86	1.05	1.06	1.02	1.1	0.9	0.82
137			phenol sulfate	0.48	0.52	1.09	0.45	0.54	1.2	0.52	0.98	1.88	1.96	1.77	0.9	1.83	1.92	1.05	2.02	3.32	1.64
140			p-cresol sulfate	0.73	0.89	1.23	0.72	0.92	1.27	0.75	1.26	1.68	1.45	1.17	0.81	1.44	1.21	0.84	1.48	1.65	1.11
176			O-methyltyrosine	1.15	1.29	1.13	0.98	1.06	1.07	0.86	1.49	1.73	1.07	0.96	0.89	0.92	0.72	0.78	0.88	1.1	1.26
200			N-formylphenylalanine	1	1	1	1	1	1	0.66	0.66	1	1	1.52	1.52	1	1	1	1	1	1
215		Tryptophan Metabolism	tryptophan	0.72	0.94	1.29	0.7	0.76	1.09	0.67	0.87	1.29	1.05	0.98	0.93	1.02	0.91	0.89	0.85	0.9	1.06
216			N-acetyltryptophan	0.52	0.62	1.19	0.34	0.56	1.65	0.38	0.97	2.58	1.32	0.9	0.68	0.86	0.65	0.75	1.2	1.42	1.18
218			tryptamine	1.13	1	0.88	0.34	0.51	1.52	0.82	0.51	0.62	3.22	1.97	0.61	0.96	1.43	1.49	1.65	1	0.61
219			indolelactate	1	1	1	1	1	1	1	1	1	1	1	1	1	1	1	1	1	1
226			kynurenine	0.7	0.9	1.28	0.69	0.64	0.93	0.72	1.1	1.53	1.07	0.88	0.83	1.05	0.9	0.86	0.76	1.08	1.42
241			5-hydroxyindoleacetate	1.01	1.1	1.08	0.69	0.69	1	0.82	0.82	1	0.97	0.82	0.85	0.66	0.66	1	0.61	0.61	1
242			serotonin	1	1	1	1	1	1	1	1	1	1	1	1	1	1	1	1	1	1
257			C-glycosyltryptophan	0.88	0.95	1.07	0.63	0.78	1.24	0.94	1.74	1.85	1.06	0.93	0.88	0.75	0.99	1.32	0.87	1.71	1.96
262			thioproline	1.51	1.61	1.07	1.15	1.33	1.16	1.04	1.2	1.16	1.27	1.15	0.91	0.96	0.79	0.82	1.05	0.85	0.82
264		Leucine, Isoleucine and Valine Metabolism	leucine	0.74	0.88	1.19	0.72	0.77	1.07	0.69	0.86	1.24	1.15	1.04	0.91	1.11	0.97	0.88	1	1.02	1.02
267			4-methyl-2-oxopentanoate	1	1	1	1	1	1	1	1	1	1	1	1	1	1	1	1	1	1
274			isovalerylcarnitine	0.32	0.18	0.54	0.38	0.21	0.56	0.52	0.31	0.6	0.76	0.82	1.08	0.89	1.32	1.48	0.93	1.46	1.57
277			beta-hydroxyisovalerate	0.97	0.66	0.69	0.93	0.54	0.57	1.33	0.69	0.52	0.73	0.55	0.76	0.7	0.76	1.08	0.59	0.57	0.98
281			3-methylglutaconate	0.76	0.94	1.23	0.78	1.03	1.33	0.75	0.96	1.28	0.97	0.83	0.86	0.99	0.82	0.84	1.06	0.85	0.8
284			alpha-hydroxyisovalerate	0.66	0.82	1.24	0.51	0.51	1	0.85	0.85	1	1.3	0.78	0.6	1	1	1	0.81	0.81	1
294			isoleucine	0.74	0.9	1.21	0.67	0.83	1.25	0.67	0.96	1.44	1.03	0.94	0.91	0.93	0.85	0.91	0.96	1.01	1.05
297			3-methyl-2-oxobutyrate	1	1	1	1	1	1	1	1	1	1	1	1	1	1	1	1	1	1
298			3-methyl-2-oxovalerate	1	1	1	1	1	1	1	1	1	1	1	1	1	1	1	1	1	1
300			2-methylbutyrylcarnitine (C5)	0.28	0.11	0.38	0.34	0.14	0.42	0.51	0.25	0.48	0.58	0.68	1.17	0.7	1.23	1.75	0.78	1.57	2
308			valine	0.78	0.9	1.16	0.72	0.84	1.18	0.73	0.95	1.3	1.04	0.96	0.92	0.96	0.91	0.94	0.97	1.01	1.04
309			N-acetylvaline	0.9	0.74	0.81	0.57	0.46	0.81	0.86	0.8	0.93	1.6	0.92	0.57	1	0.87	0.87	1	1	1
311			isobutyrylcarnitine	0.29	0.22	0.76	0.4	0.21	0.52	0.52	0.26	0.51	0.68	0.9	1.31	0.92	1.58	1.71	0.63	1.06	1.68
313			3-hydroxyisobutyrate	0.25	0.18	0.72	0.41	0.17	0.41	0.89	0.29	0.32	1.05	0.85	0.81	1.74	3.06	1.76	1	1.36	1.36
326		Methionine, Cysteine, SAM and Taurine Metabolism	methionine	0.76	0.89	1.16	0.74	0.81	1.09	0.69	0.9	1.29	1.11	1.02	0.92	1.08	0.93	0.86	1.01	1.04	1.03
327			N-acetylmethionine	0.63	0.67	1.05	0.74	0.62	0.83	0.87	0.75	0.86	1.15	0.97	0.85	1.34	1.34	1	1.06	1.1	1.03
328			N-formylmethionine	0.85	0.61	0.72	0.79	0.59	0.75	0.94	0.82	0.87	1.39	1.15	0.83	1.3	1.28	0.99	1.35	1.55	1.15
330			methionine sulfone	0.5	0.32	0.64	0.6	0.35	0.6	0.5	0.53	1.06	1.35	0.99	0.73	1.6	0.99	0.62	1.48	1.63	1.1
331			methionine sulfoxide	0.63	0.8	1.26	0.71	0.73	1.04	0.76	0.77	1.01	1.06	1.04	0.98	1.19	1.25	1.05	0.98	1	1.02
332			N-acetylmethionine sulfoxide	0.19	0.06	0.33	0.49	0.25	0.51	0.86	0.27	0.32	1.14	1.03	0.9	2.89	4.53	1.56	4.52	4.39	0.97
333			S-adenosylmethionine (SAM)	0.6	0.61	1.03	0.41	0.39	0.96	0.52	0.84	1.62	0.93	0.73	0.78	0.64	0.63	0.99	0.6	0.99	1.66
334			S-adenosylhomocysteine (SAH)	0.74	0.69	0.93	0.76	0.65	0.85	0.94	0.78	0.83	1.06	0.9	0.85	1.09	1.14	1.04	1	1.01	1.01
335			homocysteine	0.65	0.9	1.38	0.47	0.33	0.7	0.67	0.44	0.66	0.6	0.74	1.24	0.43	0.76	1.76	0.22	0.37	1.67
338			cystathionine	0.24	0.12	0.49	0.18	0.07	0.4	0.42	0.2	0.48	0.77	0.81	1.05	0.57	1.38	2.4	0.47	1.35	2.86
343			cysteine	1.45	1.68	1.16	1.21	1.44	1.2	1.08	1.91	1.76	1.52	1.35	0.89	1.26	1	0.8	1.3	1.53	1.17
344			N-acetylcysteine	1.67	1.79	1.07	1.04	1.18	1.13	1.28	0.83	0.65	2	2.27	1.13	1.24	1.73	1.39	1.32	1.05	0.8
345			cystine	4.99	2.72	0.55	12.03	2.88	0.24	3.03	1.09	0.36	0.69	2.88	4.2	1.66	1.75	1.06	0.73	1.16	1.59
346			S-methylcysteine	3.45	6.95	2.02	1.55	2.23	1.43	1.56	2.43	1.56	2.48	1.53	0.62	1.12	0.69	0.62	0.79	0.53	0.67
351			cysteine sulfinic acid	0.27	0.04	0.15	0.2	0.03	0.16	0.72	0.15	0.2	0.43	0.5	1.17	0.32	1.35	4.2	0.34	1.82	5.41
353			hypotaurine	0.59	0.59	0.99	0.43	0.6	1.39	0.53	1.02	1.95	0.64	0.62	0.97	0.46	0.55	1.19	0.65	1.09	1.67
354			taurine	0.87	1.14	1.31	0.6	0.94	1.57	0.64	1.67	2.6	1.39	1.04	0.75	0.95	0.77	0.8	1.14	1.52	1.33
355			N-acetyltaurine	0.66	0.7	1.07	0.42	0.41	0.98	0.69	0.83	1.2	1.39	0.81	0.58	0.88	0.85	0.96	0.81	0.95	1.17
361			2-hydroxybutyrate/2-hydroxyisobutyrate	0.46	0.61	1.32	0.45	0.59	1.29	0.37	0.57	1.56	1.39	1.27	0.91	1.37	1.01	0.74	1.34	1.2	0.89
362		Urea cycle; Arginine and Proline Metabolism	arginine	1.03	1.46	1.41	1.02	1.05	1.04	1.04	1.15	1.1	1.18	0.98	0.83	1.16	0.99	0.85	0.86	0.77	0.9
365			ornithine	0.71	0.67	0.94	0.65	0.61	0.94	0.75	0.68	0.91	1.16	1.05	0.9	1.06	1.1	1.05	1.05	1.06	1.01
366			proline	0.48	0.44	0.92	0.49	0.38	0.77	0.66	0.53	0.8	1.28	0.97	0.76	1.3	1.33	1.03	1.09	1.16	1.07
367			citrulline	1.16	1.23	1.07	0.83	0.93	1.13	0.87	0.97	1.12	0.89	0.74	0.83	0.64	0.56	0.88	0.68	0.59	0.87
368			argininosuccinate	0.58	0.45	0.78	0.6	0.4	0.67	0.76	0.78	1.02	1.08	0.72	0.67	1.12	0.95	0.85	0.97	1.24	1.29
369			homoarginine	0.66	0.84	1.28	0.77	0.79	1.03	0.87	1.56	1.79	1.28	0.87	0.68	1.5	1.16	0.77	1.21	1.62	1.34
370			homocitrulline	1.4	2.13	1.52	0.65	1.8	2.79	1.26	1.18	0.93	1.09	1.02	0.94	0.5	0.92	1.84	0.92	0.57	0.62
374			dimethylarginine (SDMA + ADMA)	0.84	1.04	1.24	0.68	0.67	0.99	0.95	0.84	0.89	1.04	0.75	0.73	0.84	0.86	1.02	0.67	0.61	0.91
375			N-acetylarginine	1.19	1.11	0.93	0.99	1.42	1.43	0.93	2.25	2.42	1.42	0.87	0.61	1.19	0.68	0.57	1.82	1.77	0.97
378			N-delta-acetylornithine	0.69	0.71	1.03	0.65	0.69	1.06	0.69	1.12	1.62	1	0.76	0.76	0.94	0.75	0.81	0.96	1.19	1.24
382			N-methylproline	1.26	1.17	0.93	0.82	0.89	1.08	0.4	1.76	4.43	0.88	0.82	0.93	0.58	0.26	0.45	0.67	1.23	1.83
384			trans-4-hydroxyproline	0.6	0.51	0.85	0.59	0.55	0.94	0.62	0.76	1.24	1.08	0.91	0.84	1.06	0.93	0.88	1.17	1.36	1.16
386			pro-hydroxy-pro	0.21	0.15	0.72	0.21	0.2	0.93	0.17	0.5	2.94	0.92	0.92	0.99	0.91	0.72	0.79	1.18	2.94	2.48
387			N-monomethylarginine	0.89	1.31	1.47	0.78	0.84	1.07	1.08	0.88	0.81	1.06	0.82	0.77	0.93	0.99	1.07	0.68	0.55	0.81
392		Creatine Metabolism	creatine	0.91	1.13	1.24	0.87	1.57	1.81	0.8	1.72	2.16	1.13	1.16	1.02	1.07	1.01	0.94	1.56	1.76	1.12
393			creatinine	0.8	1.01	1.27	0.72	1.45	2	0.74	1.83	2.49	1.12	1.13	1.01	1.02	1.04	1.03	1.6	2.05	1.28
395			creatine phosphate	0.6	0.6	1	0.74	0.91	1.24	0.27	0.57	2.09	0.81	2.21	2.73	1	1	1	1.24	2.09	1.69
398			guanidinoacetate	1.81	1.26	0.7	2.14	1.63	0.76	1.51	2.11	1.39	0.94	0.49	0.52	1.11	0.41	0.37	1.21	0.81	0.67
402		Polyamine Metabolism	putrescine	0.22	0.22	1	0.11	0.11	1	0.31	0.27	0.87	1.93	0.81	0.42	1	1.14	1.14	1	1	1
403			spermine	1	1	1	1	1	1	1	1	1	1	1	1	1	1	1	1	1	1
404			N1,N12-diacetylspermine	0.68	0.32	0.48	0.26	0.68	2.65	0.24	0.57	2.32	0.66	0.7	1.06	0.25	0.25	1.01	1.39	1.23	0.89
405			spermidine	0.79	0.97	1.22	0.5	0.42	0.84	0.55	1.06	1.92	0.98	0.85	0.87	0.62	0.59	0.96	0.42	0.93	2.19
406			5-methylthioadenosine (MTA)	0.74	0.9	1.21	0.49	0.51	1.04	0.61	0.89	1.44	1.19	0.89	0.75	0.79	0.74	0.94	0.68	0.88	1.3
407			N(1)-acetylspermine	0.71	0.7	0.98	1	1	1	0.96	0.96	1	0.7	0.73	1.04	0.98	0.98	1	1	1	1
409			N-acetylputrescine	0.77	0.6	0.78	1.01	0.69	0.68	0.78	0.91	1.17	0.86	0.95	1.11	1.12	0.95	0.85	0.98	1.43	1.47
413		Guanidino and Acetamido Metabolism	1-methylguanidine	1.01	1	0.99	1	1.73	1.73	0.79	2.38	3.03	1	1.27	1.27	0.99	0.99	1	1.73	3.03	1.75
415			4-guanidinobutanoate	0.87	0.9	1.04	0.75	0.98	1.31	0.71	1.59	2.23	1.46	1.26	0.86	1.26	1.04	0.82	1.59	2.23	1.4
417		Glutathione Metabolism	glutathione, reduced (GSH)	0.62	1.15	1.86	0.35	0.99	2.8	0.25	2.19	8.9	1.74	0.92	0.53	1	0.37	0.37	1.49	1.75	1.17
418			glutathione, oxidized (GSSG)	0.65	1.23	1.9	0.39	0.91	2.35	0.16	1.31	8.21	1.58	0.96	0.61	0.94	0.24	0.25	1.17	1.03	0.88
420			cysteine-glutathione disulfide	1.48	1.88	1.26	1.16	1.43	1.24	0.6	1.35	2.24	1.51	1.45	0.96	1.18	0.59	0.5	1.15	1.04	0.9
421			S-methylglutathione	0.75	1.31	1.76	0.2	0.51	2.5	0.54	1.92	3.55	2.65	1	0.38	0.72	0.72	1	1.03	1.46	1.42
423			cysteinylglycine	0.85	1.06	1.26	0.82	1.38	1.67	0.47	1.58	3.35	1.59	1.62	1.01	1.55	0.9	0.58	2.06	2.4	1.16
425			5-oxoproline	0.52	0.59	1.13	0.45	0.49	1.09	0.56	0.77	1.38	1.16	0.86	0.74	1.01	0.93	0.92	0.97	1.13	1.16
426			ophthalmate	0.54	0.54	1	0.32	0.64	2	0.47	0.97	2.06	1.68	1.15	0.68	1	1	1	2	2.06	1.03
428			S-nitrosoglutathione (GSNO)	1	1	1	0.59	1.1	1.87	1	1	1	1.7	1	0.59	1	1	1	1.87	1	0.53
433	Peptide	Gamma-glutamyl Amino Acid	gamma-glutamylalanine	0.36	0.19	0.52	0.36	0.17	0.48	0.54	0.41	0.76	0.97	0.67	0.69	0.96	1	1.04	0.88	1.45	1.66
434			gamma-glutamylcysteine	0.83	0.87	1.04	0.61	0.88	1.46	0.79	1.57	2	0.92	0.69	0.75	0.67	0.66	0.98	0.94	1.26	1.35
435			gamma-glutamylglutamate	0.67	0.62	0.93	0.51	0.51	1.01	0.7	0.87	1.25	0.53	0.42	0.78	0.4	0.43	1.07	0.44	0.58	1.33
436			gamma-glutamylglutamine	0.83	0.73	0.89	0.62	0.67	1.09	0.36	1.38	3.87	1.3	0.89	0.69	0.97	0.38	0.4	1.19	1.68	1.42
437			gamma-glutamylglycine	0.84	0.8	0.95	0.79	0.95	1.19	0.92	1.54	1.68	0.84	0.69	0.82	0.8	0.76	0.95	1	1.34	1.34
438			gamma-glutamylhistidine	0.96	1.04	1.08	1.05	1.27	1.21	0.76	1.58	2.07	1.23	1.04	0.84	1.34	0.82	0.61	1.51	1.58	1.05
439			gamma-glutamylisoleucine*	1.53	2.01	1.32	0.8	1.28	1.61	0.83	1.78	2.16	1.15	0.76	0.66	0.6	0.41	0.68	0.73	0.67	0.92
440			gamma-glutamylleucine	1.09	1.48	1.35	0.86	1.36	1.59	0.57	1.13	1.99	1.08	1.11	1.03	0.84	0.58	0.69	0.99	0.85	0.86
441			gamma-glutamyl-alpha-lysine	0.86	1.16	1.35	0.86	1.07	1.24	0.89	1.27	1.42	1.17	1.1	0.95	1.17	1.15	0.98	1.08	1.21	1.12
442			gamma-glutamyl-epsilon-lysine	0.72	0.89	1.25	0.75	0.92	1.24	0.76	1.21	1.59	0.95	0.74	0.78	0.99	0.79	0.79	0.99	1	1.02
443			gamma-glutamylmethionine	0.65	0.88	1.35	0.57	0.88	1.54	0.6	1.4	2.35	0.79	0.71	0.9	0.69	0.65	0.94	0.79	1.13	1.43
444			gamma-glutamylphenylalanine	1.4	1.94	1.39	0.52	0.9	1.73	1	2.3	2.3	1.07	0.55	0.52	0.4	0.4	1	0.49	0.66	1.34
445			gamma-glutamylthreonine	0.62	0.59	0.96	0.68	0.75	1.1	0.67	0.92	1.37	1.06	0.91	0.86	1.16	0.99	0.85	1.33	1.41	1.06
446			gamma-glutamyltryptophan	1	1	1	1	1	1	1	1	1	1	1	1	1	1	1	1	1	1
447			gamma-glutamyltyrosine	1.34	1.67	1.25	0.57	0.61	1.06	0.99	2.03	2.05	1.06	0.54	0.51	0.45	0.4	0.88	0.39	0.66	1.7
448			gamma-glutamylvaline	1.13	1.48	1.31	1.07	1.83	1.71	0.99	1.55	1.56	0.82	0.7	0.85	0.78	0.61	0.79	1.01	0.73	0.72
450			gamma-glutamylserine	0.68	0.74	1.08	0.6	0.62	1.04	0.73	0.88	1.21	1.16	1.12	0.96	1.02	1.18	1.16	0.98	1.32	1.35
451		Dipeptide Derivative	carnosine	0.71	0.74	1.05	0.64	0.64	1.01	0.69	1.07	1.55	1.5	1.06	0.71	1.35	1.04	0.77	1.3	1.53	1.18
454			anserine	0.43	0.43	1	0.51	0.53	1.04	0.49	0.93	1.89	1.41	1.09	0.78	1.64	1.25	0.76	1.71	2.36	1.38
465		Dipeptide	alanylleucine	0.53	0.33	0.62	0.84	0.89	1.06	0.34	0.48	1.4	2.93	4.87	1.66	4.64	3.14	0.68	7.89	7.04	0.89
582			glycylisoleucine	0.67	1.01	1.51	0.84	0.88	1.05	0.62	0.69	1.12	1.62	1.95	1.2	2.02	1.8	0.89	1.41	1.33	0.95
583			glycylleucine	0.92	1.55	1.7	0.89	1.04	1.17	0.72	0.92	1.29	1.63	1.71	1.05	1.58	1.34	0.85	1.09	1.02	0.93
593			glycylvaline	0.88	1.36	1.55	0.86	0.97	1.13	0.68	0.96	1.41	1.5	1.58	1.05	1.46	1.22	0.83	1.06	1.11	1.04
617			isoleucylglycine	0.68	0.71	1.05	0.88	0.95	1.08	0.72	0.85	1.17	1.45	1.67	1.15	1.89	1.78	0.94	1.93	1.98	1.02
630			leucylalanine	1	1	1	1.3	1.32	1.02	0.54	0.63	1.16	1.03	1.98	1.93	1.34	1.07	0.8	1.36	1.25	0.92
635			leucylglycine	0.78	0.89	1.14	1.01	1.16	1.15	0.44	0.55	1.25	2.13	3.49	1.64	2.76	1.95	0.71	2.78	2.14	0.77
682			phenylalanylalanine	0.87	1.06	1.23	1.2	1.32	1.1	0.5	1.1	2.19	3.66	4.8	1.31	5.04	2.77	0.55	4.53	4.95	1.09
686			phenylalanylglycine	0.94	1.35	1.43	0.98	0.92	0.94	0.73	0.89	1.23	2.09	2.25	1.08	2.17	1.74	0.8	1.43	1.49	1.05
704			prolylglycine	0.79	0.91	1.15	0.98	0.86	0.88	1.02	1.06	1.04	1.1	0.88	0.79	1.36	1.12	0.83	1.03	1.02	0.98
753			tryptophylglycine	0.89	0.89	1	1.03	0.94	0.92	0.58	1	1.71	2.72	3.31	1.22	3.13	2.16	0.69	2.87	3.69	1.29
768			tyrosylglycine	0.96	2.06	2.15	1.21	1.13	0.94	0.65	1.19	1.83	2.63	2.9	1.1	3.32	1.97	0.59	1.45	1.67	1.15
782			valylglutamine	0.98	0.98	1	0.69	0.83	1.2	0.34	0.46	1.36	3.13	4.55	1.45	2.2	1.57	0.71	2.64	2.13	0.81
783			valylglycine	0.5	0.72	1.44	0.91	0.94	1.03	0.67	0.73	1.1	1.66	2.01	1.21	3.03	2.68	0.88	2.17	2.04	0.94
786			valylleucine	0.73	0.8	1.1	0.62	1.01	1.64	0.6	0.72	1.2	2.32	1.87	0.81	1.95	1.54	0.79	2.91	1.67	0.58
796			leucylglutamine*	1	1	1	0.5	0.79	1.57	0.34	0.53	1.57	2.26	2.96	1.31	1.14	1	0.88	1.78	1.57	0.88
853		Acetylated Peptides	phenylacetylglycine	0.49	0.6	1.22	0.47	0.54	1.15	0.4	0.48	1.19	0.97	1.14	1.18	0.94	0.94	1	0.88	0.91	1.03
862	Carbohydrate	Glycolysis, Gluconeogenesis, and Pyruvate Metabolism	glucose	0.9	0.78	0.87	0.83	0.7	0.84	0.83	0.8	0.96	0.91	0.68	0.75	0.84	0.63	0.75	0.81	0.7	0.86
863			glucose 6-phosphate	0.88	0.81	0.93	0.82	0.74	0.91	0.83	0.93	1.12	0.62	0.49	0.79	0.58	0.46	0.8	0.56	0.56	0.99
869			Isobar: fructose 1,6-diphosphate, glucose 1,6-diphosphate, myo-inositol 1,4 or 1,3-diphosphate	1.03	1.12	1.1	0.34	0.24	0.69	0.96	0.31	0.32	1.1	0.85	0.77	0.37	0.79	2.15	0.23	0.23	1
870			2,3-diphosphoglycerate	0.49	0.49	1	0.39	0.37	0.95	2.21	0.35	0.16	1.34	1.4	1.05	1.06	6.33	5.99	1	1	1
871			dihydroxyacetone phosphate (DHAP)	0.5	0.65	1.31	0.34	0.53	1.54	0.98	0.36	0.36	0.52	0.46	0.89	0.36	0.92	2.55	0.42	0.25	0.6
876			3-phosphoglycerate	3.13	3.53	1.13	2.92	3.04	1.04	2.45	1.52	0.62	1.9	2.42	1.27	1.78	1.9	1.07	1.64	1.05	0.64
877			phosphoenolpyruvate (PEP)	2.2	2.58	1.18	2.5	2.67	1.07	2.3	1.53	0.66	1.84	2.17	1.18	2.09	2.27	1.09	1.9	1.28	0.68
878			pyruvate	1.16	0.65	0.56	1.19	0.86	0.72	1.65	1.45	0.88	1.32	1.11	0.84	1.36	1.58	1.16	1.76	2.48	1.41
879			lactate	0.61	0.66	1.08	0.75	0.73	0.97	1.07	1.19	1.11	1.68	1.23	0.73	2.07	2.16	1.04	1.85	2.21	1.19
882			glycerate	0.86	0.9	1.04	1.67	1.68	1.01	1.13	0.66	0.58	1.31	1.6	1.22	2.54	2.1	0.83	2.46	1.18	0.48
885		Pentose Phosphate Pathway	6-phosphogluconate	1.34	1.19	0.88	1.56	1.6	1.03	0.66	1.17	1.77	1.79	1.95	1.09	2.08	0.97	0.46	2.42	1.93	0.8
888			ribose 1-phosphate	0.74	0.75	1.01	0.76	0.71	0.93	0.79	0.81	1.02	1.55	1.29	0.83	1.59	1.38	0.87	1.47	1.4	0.95
889			5-phosphoribosyl diphosphate (PRPP)	2.3	2.57	1.12	1.39	3.19	2.29	1.1	0.57	0.52	1.59	3.68	2.32	0.96	1.76	1.82	1.98	0.82	0.41
890			sedoheptulose-7-phosphate	2.47	2.22	0.9	2.2	2.93	1.33	1.16	3.25	2.81	0.88	0.82	0.93	0.78	0.38	0.49	1.15	1.19	1.04
896		Pentose Metabolism	ribose	0.82	0.65	0.8	0.56	0.44	0.77	0.77	0.55	0.72	0.84	0.6	0.71	0.58	0.57	0.98	0.56	0.51	0.9
897			ribitol	0.99	0.7	0.7	0.79	0.68	0.86	0.65	0.78	1.2	1.25	1	0.8	1	0.65	0.66	1.22	1.11	0.91
898			ribonate	1.32	1.48	1.12	1.07	1.16	1.08	0.91	1.88	2.05	1.66	0.93	0.56	1.34	0.64	0.48	1.3	1.18	0.91
918			adenosine-5'-diphosphoglucose	0.58	0.92	1.59	0.65	0.84	1.28	0.8	0.65	0.82	2.33	2.39	1.03	2.63	3.31	1.26	2.12	1.7	0.8
919			arabitol/xylitol	0.77	0.68	0.89	0.6	0.56	0.93	0.67	0.83	1.24	1.6	1.16	0.72	1.25	1.01	0.81	1.32	1.42	1.07
920			ribulose/xylulose	0.77	0.75	0.98	0.42	0.34	0.8	0.68	1.04	1.54	0.96	0.48	0.49	0.53	0.42	0.79	0.43	0.66	1.53
921			arabonate/xylonate	1.24	1.56	1.26	0.76	1.33	1.74	0.84	2.44	2.9	2.27	1.21	0.53	1.4	0.82	0.59	1.93	1.9	0.98
922			sedoheptulose	21.24	19.92	0.94	10.53	19.5	1.85	5.07	28.82	5.69	0.78	0.39	0.5	0.39	0.09	0.24	0.77	0.57	0.74
935		Disaccharides and Oligosaccharides	lactose	0.82	1.36	1.65	0.85	1.31	1.53	0.74	1.07	1.45	0.93	0.86	0.92	0.96	0.77	0.8	0.89	0.67	0.76
967		Fructose, Mannose and Galactose Metabolism	fructose	1.12	0.99	0.88	0.95	0.89	0.94	0.72	0.93	1.28	0.76	0.56	0.73	0.64	0.36	0.56	0.69	0.52	0.76
972			mannitol/sorbitol	0.68	0.88	1.3	0.71	0.95	1.34	0.73	0.86	1.18	0.98	0.82	0.84	1.03	0.88	0.86	1.06	0.8	0.76
973			mannose	0.64	0.54	0.86	0.71	0.55	0.77	0.88	0.7	0.79	0.62	0.45	0.73	0.69	0.63	0.91	0.62	0.58	0.94
974			mannose-6-phosphate	0.88	0.85	0.97	0.87	0.81	0.93	0.81	1.1	1.36	0.58	0.49	0.84	0.57	0.45	0.78	0.55	0.63	1.15
983			galactitol (dulcitol)	0.72	0.89	1.24	0.65	0.93	1.44	0.64	1.04	1.63	1.13	0.88	0.78	1.02	0.79	0.77	1.17	1.03	0.88
984			galactose 1-phosphate	0.63	0.99	1.56	0.86	2.02	2.34	0.73	3.13	4.3	1.66	1.28	0.77	2.27	1.47	0.65	3.4	4.06	1.19
991			galactonate	0.09	0.04	0.47	0.16	0.11	0.67	0.84	0.17	0.2	0.43	0.25	0.59	0.75	2.34	3.1	1.07	1	0.94
996		Nucleotide Sugar	UDP-glucose	0.68	0.84	1.24	0.44	0.29	0.65	0.58	0.39	0.67	1.59	1.45	0.91	1.03	1.22	1.19	0.54	0.66	1.22
1000			UDP-galactose	0.84	0.84	1	0.07	0.07	1	0.18	0.08	0.46	12.59	10.04	0.8	1	2.19	2.19	1	1	1
1001			UDP-glucuronate	0.59	0.97	1.65	0.74	0.82	1.11	1.02	1.14	1.12	0.89	0.75	0.84	1.13	1.3	1.15	0.76	0.88	1.17
1003			guanosine 5'-diphospho-fucose	0.76	1	1.31	0.88	0.73	0.83	0.95	0.74	0.78	1.16	1.18	1.02	1.33	1.46	1.1	0.85	0.87	1.03
1007			UDP-N-acetylglucosamine/galactosamine	0.82	2.08	2.53	0.82	1.38	1.7	0.65	1.2	1.86	1.44	1.59	1.1	1.43	1.25	0.88	0.96	0.92	0.96
1008			cytidine 5'-monophospho-N-acetylneuraminic acid	0.9	1.57	1.75	0.53	0.36	0.68	0.88	0.83	0.94	2.68	1.8	0.67	1.57	1.76	1.13	0.61	0.95	1.55
1014		Aminosugar Metabolism	glucosamine-6-phosphate	1.14	1.18	1.03	1.02	1.09	1.07	0.96	1.08	1.12	0.78	0.72	0.93	0.7	0.61	0.87	0.72	0.66	0.92
1018			glucuronate	0.38	0.36	0.96	0.3	0.16	0.52	1.03	0.29	0.28	2.36	1.38	0.59	1.89	3.78	2	1.03	1.1	1.07
1022			N-acetylglucosamine 6-phosphate	1.11	1.44	1.29	0.87	1.32	1.52	0.93	1.76	1.88	1.16	1.05	0.91	0.9	0.88	0.97	1.06	1.28	1.21
1023			N-acetyl-glucosamine 1-phosphate	0.77	0.84	1.09	0.67	0.6	0.89	1.19	1.35	1.13	1.42	0.77	0.54	1.24	1.19	0.96	1.01	1.23	1.22
1029			N-acetylneuraminate	0.99	1.19	1.2	0.64	0.77	1.22	1.02	1.3	1.27	1.08	0.72	0.67	0.69	0.74	1.07	0.7	0.79	1.12
1040			N-acetylglucosaminylasparagine	0.74	0.75	1.01	0.75	0.8	1.06	0.79	0.93	1.17	1.01	0.97	0.97	1.02	1.04	1.02	1.06	1.2	1.12
1041			erythronate*	2.4	1.88	0.78	2.11	2.46	1.16	1.25	3.36	2.68	1.39	0.88	0.63	1.22	0.46	0.38	1.82	1.57	0.87
1043			N-acetylglucosamine/N-acetylgalactosamine	0.93	1.3	1.4	1.04	1.21	1.17	0.94	0.75	0.81	0.76	0.98	1.29	0.85	0.98	1.16	0.7	0.56	0.8
1048	Energy	TCA Cycle	citrate	45.82	92.1	2.01	35.42	93.12	2.63	8	96.22	12.03	0.71	0.63	0.89	0.55	0.11	0.2	0.71	0.66	0.92
1049			cis-aconitate	22.23	40.74	1.83	8.08	25.53	3.16	1.44	21.38	14.87	1	1	1	0.36	0.06	0.18	0.63	0.52	0.84
1052			isocitrate	133.86	127.25	0.95	75.83	61.28	0.81	11.29	93.04	8.24	0.81	0.92	1.12	0.46	0.08	0.17	0.39	0.67	1.71
1054			alpha-ketoglutarate	0.83	0.76	0.91	0.8	0.56	0.7	0.8	0.89	1.1	0.89	0.71	0.8	0.85	0.68	0.8	0.66	0.83	1.26
1056			succinylcarnitine	0.7	0.2	0.29	0.53	0.24	0.45	0.65	0.35	0.54	1.39	1.46	1.05	1.07	1.36	1.28	1.66	2.55	1.54
1057			succinate	2.3	1.93	0.84	2.74	1.88	0.69	1.65	1.8	1.09	1.19	1.4	1.18	1.42	1	0.71	1.16	1.31	1.13
1058			fumarate	0.74	0.58	0.78	0.74	0.54	0.73	0.84	0.92	1.1	1.1	0.79	0.72	1.1	0.9	0.81	1.04	1.27	1.23
1059			malate	0.87	0.73	0.84	1.31	1.12	0.85	0.61	0.81	1.33	0.83	1	1.21	1.24	0.69	0.56	1.26	1.1	0.87
1066			2-methylcitrate	0.29	0.15	0.52	0.38	0.18	0.46	0.64	0.44	0.69	0.36	0.33	0.93	0.47	0.74	1.57	0.42	0.98	2.34
1071		Oxidative Phosphorylation	acetylphosphate	0.63	0.58	0.92	0.98	0.75	0.76	1.33	0.59	0.44	1.05	0.95	0.9	1.63	2	1.23	1.35	0.96	0.71
1073			phosphate	1.16	1.23	1.06	1.17	1.14	0.98	1.14	1.18	1.04	1.15	1.1	0.96	1.15	1.07	0.93	1.06	1.05	0.99
1082	Lipid	Medium Chain Fatty Acid	laurate (12:0)	1.23	1.21	0.98	1.34	1.51	1.13	1.5	1.37	0.91	1.16	1.3	1.11	1.26	1.58	1.25	1.45	1.47	1.01
1083			5-dodecenoate (12:1n7)	0.75	0.47	0.63	0.69	0.46	0.67	0.87	0.56	0.64	1.17	1.13	0.97	1.08	1.32	1.22	1.16	1.35	1.17
1085		Long Chain Fatty Acid	myristate (14:0)	1.22	1.15	0.94	1.37	1.1	0.8	1.62	1.15	0.71	1.31	1.51	1.15	1.47	2	1.36	1.25	1.52	1.21
1086			myristoleate (14:1n5)	0.43	0.36	0.82	0.54	0.33	0.62	0.87	0.43	0.49	2.11	2.15	1.02	2.63	4.34	1.65	1.98	2.59	1.31
1087			pentadecanoate (15:0)	1.08	1.03	0.95	1.27	1.07	0.84	1.54	1.05	0.68	0.93	1.13	1.22	1.1	1.61	1.47	0.96	1.15	1.19
1088			palmitate (16:0)	1.68	2	1.19	1.66	1.74	1.05	1.74	1.62	0.93	1.24	1.37	1.1	1.23	1.42	1.15	1.09	1.11	1.02
1089			palmitoleate (16:1n7)	0.95	1.08	1.14	0.86	0.77	0.9	1.16	0.86	0.74	1.51	1.64	1.08	1.37	2.02	1.47	1.09	1.31	1.2
1091			margarate (17:0)	2.47	3.21	1.3	2.56	3.23	1.26	2.38	3.02	1.27	0.9	1.09	1.21	0.93	1.05	1.13	0.9	1.02	1.13
1092			10-heptadecenoate (17:1n7)	1.42	1.71	1.2	1.42	1.56	1.1	1.73	1.57	0.91	1.06	1.17	1.1	1.06	1.43	1.35	0.97	1.08	1.11
1093			stearate (18:0)	2.63	3.83	1.46	2.18	3.34	1.53	2.02	3.11	1.54	1.09	1.14	1.04	0.91	0.88	0.97	0.96	0.93	0.97
1101			nonadecanoate (19:0)	2.55	3.9	1.53	2.08	2.59	1.25	2.22	3.03	1.36	1.1	1.1	1	0.9	0.96	1.07	0.73	0.86	1.17
1102			10-nonadecenoate (19:1n9)	2.2	2.91	1.32	1.82	2.28	1.25	2.24	2.57	1.15	1.06	0.99	0.93	0.87	1.01	1.15	0.83	0.87	1.05
1104			arachidate (20:0)	4.23	6.67	1.58	3.33	5.79	1.74	3.2	5.77	1.8	0.94	1.02	1.09	0.74	0.77	1.05	0.81	0.88	1.09
1107			eicosenoate (20:1)	2.73	3.33	1.22	2.05	2.41	1.17	2.61	2.81	1.08	1.11	1.06	0.96	0.83	1.01	1.21	0.8	0.89	1.12
1112			erucate (22:1n9)	2.28	2.66	1.17	1.81	1.74	0.96	2.25	2.13	0.95	1.03	1.04	1.01	0.82	1.03	1.25	0.68	0.84	1.24
1119			oleate/vaccenate (18:1)	1.72	2.07	1.2	1.6	1.59	1	1.8	1.61	0.9	1.25	1.26	1.01	1.16	1.31	1.13	0.96	0.98	1.02
1122		Polyunsaturated Fatty Acid (n3 and n6)	stearidonate (18:4n3)	0.85	0.98	1.15	0.61	0.62	1.02	0.82	0.68	0.84	2.13	2.22	1.04	1.53	2.13	1.39	1.36	1.56	1.15
1123			eicosapentaenoate (EPA; 20:5n3)	1.8	3.51	1.95	1.46	3.13	2.14	1.13	2.59	2.3	1.04	1.11	1.07	0.84	0.69	0.83	0.93	0.82	0.88
1124			docosapentaenoate (n3 DPA; 22:5n3)	1.09	2.48	2.27	0.83	1.61	1.93	1.04	1.61	1.54	1.63	1.59	0.97	1.25	1.52	1.22	1.06	1.03	0.97
1125			docosahexaenoate (DHA; 22:6n3)	1.4	2.32	1.65	1.06	1.48	1.4	1.13	1.46	1.29	1.46	1.39	0.95	1.1	1.12	1.02	0.94	0.88	0.94
1129			linoleate (18:2n6)	0.84	1.27	1.52	0.57	0.77	1.33	0.81	0.9	1.11	2.01	2.09	1.04	1.38	2.03	1.47	1.21	1.48	1.22
1131			linolenate [alpha or gamma; (18:3n3 or 6)]	0.63	1	1.58	0.4	0.62	1.54	0.53	0.74	1.39	2.35	2.5	1.06	1.49	2.11	1.41	1.46	1.86	1.28
1133			dihomo-linolenate (20:3n3 or n6)	1.43	2.61	1.82	0.92	1.79	1.95	0.99	1.67	1.68	1.63	1.79	1.1	1.04	1.24	1.19	1.12	1.15	1.03
1134			arachidonate (20:4n6)	1.72	3.18	1.85	1.35	2.78	2.06	1.05	2.32	2.21	1.16	1.27	1.09	0.91	0.78	0.85	1.01	0.93	0.91
1135			adrenate (22:4n6)	1.08	1.66	1.54	0.79	1.08	1.36	0.92	1.19	1.3	1.93	2.1	1.09	1.41	1.78	1.26	1.25	1.5	1.2
1136			docosapentaenoate (n6 DPA; 22:5n6)	0.88	1.42	1.62	0.78	1.03	1.33	0.66	0.82	1.24	1.47	1.37	0.94	1.3	1.04	0.8	1.07	0.79	0.74
1137			docosadienoate (22:2n6)	1.64	2.49	1.52	1.05	1.5	1.43	1.61	1.99	1.24	1.19	1.17	0.98	0.76	1.14	1.5	0.72	0.93	1.3
1138			dihomo-linoleate (20:2n6)	1.46	2.45	1.68	1.14	1.75	1.53	1.39	2	1.44	1.5	1.4	0.93	1.17	1.34	1.14	1.07	1.14	1.07
1140			mead acid (20:3n9)	0.95	1.5	1.58	0.75	1.05	1.39	0.79	1.1	1.39	1.58	1.55	0.98	1.25	1.29	1.03	1.1	1.13	1.03
1189		Fatty Acid, Branched	13-methylmyristate	1.08	1.11	1.02	1.09	1.11	1.01	2.19	1.75	0.8	0.71	0.64	0.9	0.71	1.29	1.82	0.71	1.01	1.43
1192			15-methylpalmitate	1.22	1.41	1.15	1.15	1.22	1.06	1.61	1.29	0.8	0.81	0.94	1.17	0.76	1.24	1.63	0.7	0.86	1.23
1195			17-methylstearate	2.04	2.28	1.11	1.7	1.85	1.09	2.09	2.23	1.07	0.81	0.92	1.14	0.67	0.94	1.39	0.66	0.9	1.37
1208		Fatty Acid, Dicarboxylate	2-hydroxyglutarate	0.46	0.29	0.64	0.53	0.23	0.44	0.82	0.34	0.42	0.87	0.61	0.7	1	1.08	1.08	0.69	0.71	1.02
1212			2-hydroxyadipate	0.12	0.1	0.81	0.15	0.14	0.96	0.5	0.25	0.5	0.69	0.39	0.57	0.84	1.62	1.92	1	1	1
1215			maleate	0.72	0.58	0.8	0.64	0.47	0.73	0.91	1.08	1.19	1.43	0.96	0.67	1.27	1.21	0.95	1.17	1.79	1.53
1255		Fatty Acid, Amide	palmitic amide	1.65	1.59	0.97	1.33	1.33	1	1.23	1.24	1	0.98	1.03	1.05	0.79	0.77	0.97	0.82	0.8	0.98
1256			oleamide	1.48	1.49	1	1.47	1.31	0.89	1.19	1.18	0.99	1.06	1.08	1.02	1.05	0.87	0.83	0.93	0.86	0.92
1258			stearamide	1.12	0.98	0.88	1.16	0.85	0.74	1.18	0.85	0.72	1.04	0.97	0.93	1.07	1.02	0.95	0.9	0.84	0.92
1259			linoleamide (18:2n6)	1.8	1.93	1.07	1.4	1.43	1.03	1.33	1.38	1.04	0.96	1.01	1.05	0.75	0.75	1	0.71	0.73	1.02
1278		Fatty Acid Metabolism	acetyl CoA	1.18	0.77	0.65	2.1	1.46	0.69	1.43	2.14	1.5	0.82	0.89	1.09	1.46	1.08	0.74	1.56	2.48	1.59
1289		Fatty Acid Metabolism (also BCAA Metabolism)	butyrylcarnitine	0.61	0.37	0.61	0.51	0.54	1.06	0.43	0.81	1.87	1.57	1.79	1.14	1.32	1.28	0.97	2.29	3.92	1.71
1291			propionyl CoA	0.15	0.1	0.67	0.37	0.08	0.2	0.81	0.28	0.34	1.38	1.17	0.85	3.43	6.38	1.86	1.04	3.23	3.11
1292			propionylcarnitine	0.71	0.44	0.62	1.32	1.01	0.77	1.22	1.32	1.08	0.71	0.82	1.15	1.32	1.4	1.06	1.65	2.47	1.5
1307		Fatty Acid Metabolism(Acyl Carnitine)	acetylcarnitine	2.24	3	1.34	2	4.97	2.49	1.06	6.86	6.49	1.12	1.09	0.97	1	0.51	0.51	1.86	2.49	1.34
1308			3-hydroxybutyrylcarnitine (1)	1.05	0.8	0.76	0.83	1.04	1.26	0.82	1.26	1.54	1.34	1.06	0.79	1.05	0.83	0.79	1.73	1.67	0.97
1309			3-hydroxybutyrylcarnitine (2)	1.67	0.73	0.44	1.05	1.22	1.16	0.71	1.64	2.3	1.12	0.97	0.87	0.71	0.41	0.59	1.86	2.17	1.17
1311			hexanoylcarnitine	0.74	0.5	0.68	0.66	1.58	2.41	0.72	2.2	3.05	0.8	1.2	1.49	0.71	1.17	1.64	2.54	5.28	2.08
1312			octanoylcarnitine	1	1	1	1	1	1	1	1	1	1	1	1	1	1	1	1	1	1
1317			laurylcarnitine	0.6	0.6	1	1	1	1	1	1	1	0.6	0.6	1	1	1	1	1	1	1
1318			myristoylcarnitine	0.48	0.25	0.52	0.65	0.65	1	1.25	1.27	1.02	0.54	0.47	0.85	0.74	1.2	1.63	1.42	2.35	1.65
1320			palmitoylcarnitine	0.81	0.67	0.82	1.67	2.18	1.31	2.4	3.63	1.52	0.46	0.45	0.97	0.95	1.33	1.39	1.52	2.46	1.62
1321			palmitoleoylcarnitine*	0.46	0.26	0.56	0.66	0.53	0.8	1.1	1.19	1.09	0.71	0.54	0.76	1.02	1.29	1.26	1.45	2.48	1.71
1322			stearoylcarnitine	2.85	4.72	1.65	2.88	7.02	2.44	2.33	8.64	3.72	0.56	0.45	0.81	0.56	0.37	0.65	0.83	0.82	0.99
1323			linoleoylcarnitine*	1	1	1	1	1	1	1	1	1	1	1	1	1	1	1	1	1	1
1324			oleoylcarnitine	1.03	0.46	0.45	1.51	1.15	0.76	1.52	1.92	1.26	0.54	0.51	0.94	0.8	0.76	0.95	1.35	2.13	1.57
1326			myristoleoylcarnitine*	1	1	1	1	1	1	1	1	1	1	1	1	1	1	1	1	1	1
1334		Carnitine Metabolism	deoxycarnitine	0.65	0.65	1.01	0.46	0.66	1.44	0.51	1	1.97	1.19	0.98	0.83	0.84	0.77	0.92	1.2	1.51	1.26
1335			carnitine	0.81	0.75	0.93	0.67	0.84	1.26	0.67	1.03	1.54	1.15	0.96	0.84	0.94	0.79	0.85	1.27	1.32	1.03
1340		Ketone Bodies	3-hydroxybutyrate (BHBA)	1	0.71	0.72	0.31	0.48	1.52	0.56	0.3	0.54	1.82	0.83	0.45	0.57	0.46	0.81	1.21	0.35	0.29
1341		Neurotransmitter	acetylcholine	1	1	1	1	1	1	1	1	1	1	1	1	1	1	1	1	1	1
1343		Fatty Acid, Monohydroxy	4-hydroxybutyrate (GHB)	1.17	0.39	0.33	2.47	1.2	0.48	6.2	2.82	0.46	1.09	0.71	0.65	2.29	3.74	1.63	3.35	5.15	1.54
1349			2-hydroxypalmitate	1.47	1.57	1.07	1.72	1.78	1.04	1.46	1.45	1	1	1.1	1.1	1.16	1.09	0.94	1.13	1.01	0.9
1350			2-hydroxystearate	2.29	3.3	1.44	2.86	3.77	1.32	1.8	2.72	1.51	0.89	1.07	1.21	1.11	0.84	0.76	1.01	0.88	0.87
1357			3-hydroxylaurate	0.93	0.92	1	1.04	0.66	0.64	0.99	0.92	0.93	1.46	1.07	0.74	1.63	1.14	0.7	1.04	1.07	1.03
1414		Eicosanoid	prostaglandin E2	1	1	1	1	1	1	1	1	1	1	1	1	1	1	1	1	1	1
1425			prostaglandin F2alpha	1	1	1	1	1	1	1	1	1	1	1	1	1	1	1	1	1	1
1475		Endocannabinoid	oleoyl ethanolamide	0.81	0.85	1.06	0.9	1.3	1.45	0.81	0.8	0.99	0.64	0.82	1.28	0.71	0.82	1.16	0.97	0.77	0.79
1478			palmitoyl ethanolamide	1.25	1.51	1.21	1.11	1.48	1.34	1.07	1.18	1.1	0.88	0.93	1.06	0.78	0.79	1.02	0.86	0.73	0.84
1479			stearoyl ethanolamide	1.33	1.74	1.31	1.03	1.28	1.24	1.09	1.31	1.2	1.03	1	0.97	0.8	0.82	1.02	0.76	0.75	0.98
1486			N-oleoyltaurine	1	1	1	1	1	1	1	1	1	1	1	1	1	1	1	1	1	1
1487			N-stearoyltaurine	2.57	5.79	2.25	1.7	2.62	1.55	2.55	4.05	1.58	0.65	0.58	0.89	0.43	0.57	1.33	0.29	0.4	1.37
1488			N-palmitoyltaurine	1	1	1	1	1	1	1	1	1	1	1	1	1	1	1	1	1	1
1492		Inositol Metabolism	myo-inositol	1.14	1.59	1.39	0.62	1.37	2.21	0.69	2.09	3.02	0.7	0.56	0.8	0.38	0.34	0.9	0.61	0.74	1.23
1500			inositol 1-phosphate (I1P)	1.35	0.93	0.69	1.28	1.28	1	1.15	1.32	1.14	1.74	1.55	0.89	1.65	1.32	0.8	2.4	2.19	0.91
1520		Phospholipid Metabolism	choline	1.1	1.9	1.74	0.9	1.42	1.58	0.85	1.6	1.89	0.97	0.87	0.9	0.79	0.67	0.85	0.72	0.73	1.02
1521			choline phosphate	1.93	2.17	1.12	1.35	1.66	1.23	1.21	2.3	1.89	1.79	1.22	0.68	1.25	0.77	0.61	1.37	1.29	0.94
1522			cytidine 5'-diphosphocholine	0.43	0.26	0.61	0.7	0.51	0.73	1.35	1.21	0.9	1.2	0.66	0.55	1.94	2.07	1.07	2.31	3.03	1.31
1523			glycerophosphorylcholine (GPC)	1.07	1.75	1.64	1.11	1.44	1.3	0.81	1.21	1.49	0.84	1.2	1.42	0.87	0.9	1.04	0.69	0.83	1.19
1527			phosphoethanolamine	1	1	1	1	1	1	1	1	1	1	1	1	1	1	1	1	1	1
1528			cytidine-5'-diphosphoethanolamine	0.79	1.17	1.47	1	2.04	2.03	1.32	3.17	2.4	0.6	0.44	0.74	0.76	0.74	0.96	1.05	1.2	1.14
1529			glycerophosphoethanolamine	1.65	3.03	1.84	1.6	4.12	2.57	1.46	3.7	2.53	0.51	0.73	1.44	0.49	0.65	1.32	0.69	0.89	1.29
1530			trimethylamine N-oxide	0.51	0.52	1.02	0.58	0.62	1.06	0.52	1.25	2.38	0.75	0.75	0.99	0.87	0.77	0.89	0.9	1.79	1.99
1531			glycerophosphoinositol*	1.63	2.06	1.26	1.34	1.98	1.48	1.19	2.01	1.69	1.38	1.3	0.94	1.13	0.94	0.83	1.33	1.26	0.95
1532			1,2-dipalmitoyl-GPC (16:0/16:0)	0.81	0.77	0.95	0.98	0.64	0.65	1	0.74	0.74	1.13	1.04	0.92	1.37	1.28	0.93	0.95	1	1.05
1533			1,2-dipalmitoyl-GPE (16:0/16:0)*	0.84	0.83	0.99	1.22	0.99	0.81	1.2	1.19	0.99	0.98	0.87	0.89	1.43	1.25	0.88	1.17	1.26	1.07
1537			1-palmitoyl-2-oleoyl-GPC (16:0/18:1)	1.27	1.41	1.11	1.54	1.43	0.93	1.43	1.41	0.99	0.97	0.89	0.93	1.18	1.01	0.85	0.98	0.9	0.91
1541			1-stearoyl-2-arachidonoyl-GPC (18:0/20:4)	1.36	1.72	1.27	1.58	1.85	1.17	0.66	1.03	1.57	0.89	1.27	1.43	1.03	0.61	0.59	0.96	0.76	0.79
1542			1-stearoyl-2-oleoyl-GPC (18:0/18:1)	2.05	2.75	1.34	2.13	2.89	1.36	1.73	2.67	1.55	0.78	0.73	0.94	0.81	0.61	0.76	0.82	0.71	0.87
1543			1-stearoyl-2-oleoyl-GPI (18:0/18:1)*	2.29	4.33	1.89	1.63	3.13	1.92	1.61	3.75	2.33	0.8	0.94	1.18	0.57	0.66	1.16	0.58	0.82	1.42
1548			1-palmitoyl-2-arachidonoyl-GPC (16:0/20:4n6)	0.61	0.71	1.17	0.67	0.65	0.98	0.75	0.67	0.89	1.48	1.34	0.9	1.64	1.65	1.01	1.37	1.26	0.92
1553			1-palmitoyl-2-palmitoleoyl-GPC (16:0/16:1)*	0.78	0.76	0.97	0.98	0.76	0.77	1.01	0.74	0.73	1.13	1.08	0.96	1.43	1.4	0.98	1.13	1.06	0.93
1558			1-stearoyl-2-arachidonoyl-GPI (18:0/20:4)	1.53	2.15	1.41	1.73	2.02	1.17	1.44	1.98	1.37	1.11	1	0.89	1.26	0.94	0.75	1.05	0.92	0.88
1563			1-palmitoyl-2-arachidonoyl-GPI (16:0/20:4)*	0.99	1.18	1.19	1.09	1.08	0.99	0.96	0.72	0.75	1.71	1.65	0.97	1.87	1.59	0.85	1.55	1.01	0.65
1566			1-palmitoyl-2-oleoyl-GPG (16:0/18:1)	0.78	0.85	1.09	1.18	0.87	0.74	1.25	0.94	0.75	0.72	0.67	0.93	1.09	1.07	0.99	0.74	0.74	1
1568			1-palmitoyl-2-oleoyl-GPE (16:0/18:1)	1.44	1.55	1.07	1.99	2.15	1.08	1.67	1.9	1.14	0.73	0.71	0.98	1.01	0.83	0.82	1.01	0.87	0.86
1570			1-stearoyl-2-arachidonoyl-GPE (18:0/20:4)	1.28	1.52	1.19	1.25	1.26	1	1.07	1.31	1.23	1.18	1	0.85	1.15	0.83	0.72	0.97	0.86	0.88
1572			1-stearoyl-2-oleoyl-GPE (18:0/18:1)	2.3	2.72	1.19	3.04	4.08	1.34	1.81	3.9	2.16	0.63	0.6	0.95	0.84	0.47	0.56	0.95	0.86	0.91
1573			1-palmitoyl-2-arachidonoyl-GPE (16:0/20:4)*	1.15	1.35	1.17	1.21	1.26	1.04	1.16	1.2	1.04	1.41	1.23	0.87	1.47	1.23	0.84	1.31	1.09	0.83
1592			1-palmitoyl-2-stearoyl-GPC (16:0/18:0)	1.66	2.2	1.32	1.78	1.94	1.09	1.63	2.33	1.43	0.86	0.78	0.91	0.92	0.77	0.83	0.76	0.83	1.09
1594			1,2-distearoyl-GPG (18:0/18:0)	1	1	1	1	1	1	1	1	1	1	1	1	1	1	1	1	1	1
1595			1-palmitoyl-2-oleoyl-GPI (16:0/18:1)*	1.38	1.45	1.06	1.67	1.31	0.79	1.75	1.62	0.92	1.22	1.34	1.1	1.48	1.71	1.15	1.11	1.5	1.35
1599			1-stearoyl-2-oleoyl-GPG (18:0/18:1)	1	1	1	1	1	1	1	1	1	1	1	1	1	1	1	1	1	1
1610			1,2-dilinoleoyl-GPC (18:2/18:2)	1	1	1	1	1	1	1	1	1	1	1	1	1	1	1	1	1	1
1636			1,2-dipalmitoyl-GPG (16:0/16:0)	1	1	1	1	1	1	1	1	1	1	1	1	1	1	1	1	1	1
1644			arachidonoylcholine	1	1	1	1	1	1	1	1	1	1	1	1	1	1	1	1	1	1
1648			oleoylcholine	1	1	1	1	1	1	1	1	1	1	1	1	1	1	1	1	1	1
1649			palmitoloelycholine	0.64	1.61	2.53	1.11	1.06	0.96	0.92	1.63	1.76	0.64	0.69	1.08	1.11	1	0.9	0.42	0.7	1.66
1670			1-palmitoyl-2-gamma-linolenoyl-GPC (16:0/18:3n6)*	0.35	0.33	0.94	0.4	0.32	0.8	0.58	0.4	0.69	1.77	1.68	0.95	2.02	2.79	1.38	1.73	2.04	1.18
1697		Phosphatidylserine (PS)	1-stearoyl-2-arachidonoyl-GPS (18:0/20:4)	1.31	1.59	1.21	1.44	1.5	1.05	1.44	1.47	1.02	1.41	1.23	0.87	1.54	1.35	0.88	1.34	1.14	0.85
1698			1-stearoyl-2-oleoyl-GPS (18:0/18:1)	1.32	1.64	1.25	1.82	1.8	0.98	1.69	1.64	0.97	0.51	0.52	1.04	0.7	0.67	0.96	0.55	0.52	0.95
1704		Lysolipid	1-palmitoyl-GPC (16:0)	0.95	0.97	1.02	0.97	1.06	1.09	1.11	1.14	1.02	1.14	1.08	0.95	1.16	1.27	1.1	1.24	1.27	1.02
1705			2-palmitoyl-GPC (16:0)*	0.9	1.49	1.66	0.94	0.69	0.73	0.9	0.67	0.75	2.26	1.98	0.88	2.35	2	0.85	1.04	0.9	0.86
1707			1-palmitoleoyl-GPC (16:1)*	0.5	0.39	0.78	0.57	0.34	0.59	0.52	0.32	0.61	1.65	1.9	1.15	1.89	1.96	1.04	1.43	1.54	1.07
1711			1-stearoyl-GPC (18:0)	1.67	2.56	1.53	1.26	2.51	2	0.97	2.26	2.33	0.86	0.93	1.08	0.65	0.54	0.83	0.85	0.82	0.97
1713			1-oleoyl-GPC (18:1)	0.95	0.96	1.01	1.05	0.75	0.72	0.89	0.76	0.85	1.02	1.04	1.02	1.12	0.98	0.87	0.79	0.83	1.04
1716			1-linoleoyl-GPC (18:2)	0.6	0.66	1.1	0.66	0.58	0.88	0.55	0.51	0.93	1.63	1.94	1.19	1.78	1.76	0.99	1.42	1.48	1.04
1718			1-linolenoyl-GPC (18:3)*	0.25	0.23	0.89	0.25	0.18	0.73	0.28	0.28	0.98	2.61	2.74	1.05	2.59	3.05	1.18	2.12	3.38	1.6
1728			1-arachidonoyl-GPC (20:4n6)*	1.18	1.27	1.08	0.9	0.94	1.05	0.57	0.81	1.41	3.53	4.15	1.18	2.68	2.01	0.75	2.62	2.63	1.01
1738			1-lignoceroyl-GPC (24:0)	2.76	3.9	1.41	1.75	3.33	1.91	2.23	3.55	1.59	0.85	0.69	0.82	0.54	0.56	1.04	0.73	0.63	0.87
1741			1-palmitoyl-GPE (16:0)	1.1	1.28	1.16	1.36	1.71	1.26	1.39	1.72	1.24	0.95	0.86	0.91	1.17	1.1	0.94	1.27	1.16	0.92
1744			1-stearoyl-GPE (18:0)	1.23	1.73	1.41	1.24	2.06	1.67	1.18	2.08	1.77	0.84	0.77	0.92	0.85	0.74	0.88	1	0.93	0.93
1745			2-stearoyl-GPE (18:0)*	2.15	5.36	2.5	1.92	2.43	1.26	1.1	1.7	1.54	1.73	2.35	1.36	1.55	1.21	0.78	0.78	0.75	0.95
1746			1-oleoyl-GPE (18:1)	0.93	0.87	0.93	0.98	0.89	0.91	1.02	1	0.98	0.9	0.77	0.85	0.95	0.84	0.89	0.93	0.89	0.96
1750			1-linoleoyl-GPE (18:2)*	0.49	0.42	0.84	0.55	0.44	0.81	0.48	0.38	0.78	1.56	1.66	1.07	1.74	1.63	0.94	1.66	1.51	0.91
1754			1-arachidonoyl-GPE (20:4n6)*	1.27	1.41	1.11	0.95	0.8	0.84	0.55	0.43	0.78	2.27	3.72	1.64	1.7	1.6	0.94	1.29	1.12	0.87
1764			1-palmitoyl-GPI (16:0)	1.02	1.04	1.02	0.87	0.7	0.81	0.81	0.57	0.7	0.97	1.31	1.34	0.83	1.04	1.26	0.66	0.72	1.09
1767			1-stearoyl-GPI (18:0)	1.44	2.04	1.41	1.14	1.11	0.98	1.06	1.04	0.99	0.75	1.04	1.38	0.59	0.76	1.29	0.41	0.54	1.3
1769			1-oleoyl-GPI (18:1)*	0.94	0.75	0.8	0.85	0.3	0.35	0.88	0.33	0.37	0.68	0.74	1.1	0.61	0.7	1.15	0.27	0.32	1.2
1775			1-arachidonoyl-GPI (20:4)*	2.76	4.01	1.45	1.83	2.38	1.3	1.79	2.23	1.25	1.17	1.05	0.9	0.78	0.68	0.88	0.7	0.59	0.84
1777			1-stearoyl-GPS (18:0)*	1.09	1.31	1.2	1.21	1.22	1.01	1.5	1.4	0.93	0.82	0.75	0.92	0.91	1.04	1.13	0.77	0.8	1.05
1778			1-oleoyl-GPS (18:1)	0.55	0.3	0.53	0.29	0.28	0.97	0.72	0.32	0.45	1.06	0.92	0.87	0.55	1.19	2.17	1	1	1
1788			1-palmitoyl-GPG (16:0)*	2.04	4.28	2.09	1	2.24	2.24	1	1.58	1.58	1	1	1	0.49	0.49	1	0.52	0.37	0.7
1790			1-palmitoyl-GPS (16:0)*	0.83	0.68	0.82	0.81	0.24	0.3	1.05	0.37	0.36	0.94	1.15	1.23	0.92	1.46	1.59	0.34	0.63	1.89
1791			1-stearoyl-GPG (18:0)	1.01	4.35	4.29	1	1.32	1.32	1	1.85	1.85	1	1	1	0.99	0.99	1	0.3	0.43	1.4
1793			1-oleoyl-GPG (18:1)*	0.45	2.09	4.65	1.32	1	0.76	1.4	1.45	1.04	0.27	0.51	1.93	0.78	1.6	2.04	0.13	0.36	2.8
1794			1-linoleoyl-GPG (18:2)*	0.4	0.35	0.86	0.37	0.3	0.8	0.31	0.47	1.53	0.94	0.82	0.87	0.88	0.64	0.72	0.82	1.13	1.38
1811		Plasmalogen	1-(1-enyl-palmitoyl)-2-oleoyl-GPE (P-16:0/18:1)*	1.4	1.64	1.18	1.33	1.38	1.04	1.27	0.74	0.59	1.29	1.4	1.09	1.23	1.28	1.04	1.08	0.63	0.59
1812			1-(1-enyl-palmitoyl)-2-linoleoyl-GPE (P-16:0/18:2)*	1	1	1	1	1	1	1	1	1	1	1	1	1	1	1	1	1	1
1813			1-(1-enyl-palmitoyl)-2-palmitoyl-GPC (P-16:0/16:0)*	0.92	0.92	1	0.98	0.88	0.91	0.98	0.94	0.97	1.45	1.2	0.83	1.54	1.28	0.83	1.4	1.24	0.89
1814			1-(1-enyl-palmitoyl)-2-palmitoleoyl-GPC (P-16:0/16:1)*	1.03	1.12	1.09	0.76	0.94	1.24	1.15	1.22	1.07	0.8	0.66	0.83	0.59	0.74	1.25	0.67	0.72	1.08
1815			1-(1-enyl-palmitoyl)-2-arachidonoyl-GPE (P-16:0/20:4)*	1.36	1.47	1.08	1.07	0.93	0.87	1.15	0.85	0.74	1.32	1.16	0.88	1.05	0.99	0.94	0.84	0.67	0.8
1817			1-(1-enyl-palmitoyl)-2-oleoyl-GPC (P-16:0/18:1)*	0.9	0.96	1.07	0.98	1.01	1.03	1.02	1.04	1.02	1.36	1.16	0.85	1.47	1.31	0.89	1.42	1.26	0.88
1819			1-(1-enyl-stearoyl)-2-oleoyl-GPE (P-18:0/18:1)	1	1	1	1	1	1	1	1	1	1	1	1	1	1	1	1	1	1
1823			1-(1-enyl-palmitoyl)-2-arachidonoyl-GPC (P-16:0/20:4)*	1	1	1	1	1	1	1	1	1	1	1	1	1	1	1	1	1	1
1824			1-(1-enyl-palmitoyl)-2-linoleoyl-GPC (P-16:0/18:2)*	1	1	1	1	1	1	1	1	1	1	1	1	1	1	1	1	1	1
1827			1-(1-enyl-stearoyl)-2-arachidonoyl-GPE (P-18:0/20:4)*	1.35	1.59	1.17	1.69	1.39	0.82	1.1	1.24	1.12	1.15	1.01	0.88	1.44	0.82	0.57	1	0.78	0.78
1832		Lysoplasmalogen	1-(1-enyl-palmitoyl)-GPC (P-16:0)*	0.88	0.79	0.9	1.49	1.63	1.09	2.04	0.8	0.39	0.86	0.99	1.16	1.46	2.31	1.58	1.77	1	0.57
1833			1-(1-enyl-palmitoyl)-GPE (P-16:0)*	1	1	1	1	1	1	1	1	1	1	1	1	1	1	1	1	1	1
1835			1-(1-enyl-oleoyl)-GPE (P-18:1)*	1	1	1	1	1	1	1	1	1	1	1	1	1	1	1	1	1	1
1837			1-(1-enyl-stearoyl)-GPE (P-18:0)*	1	1	1	1	1	1	1	1	1	1	1	1	1	1	1	1	1	1
1838			1-(1-enyl-oleoyl)-2-oleoyl-GPE (P-18:1/18:1)*	1	1	1	1	1	1	1	1	1	1	1	1	1	1	1	1	1	1
1840		Glycerolipid Metabolism	glycerol	1.06	1.24	1.17	1.05	1.03	0.98	1.4	1.27	0.91	1.4	1.33	0.95	1.39	1.76	1.27	1.16	1.36	1.18
1841			glycerol 3-phosphate	1.29	1.58	1.23	1.02	1.15	1.13	1.16	1.33	1.14	1.27	1.24	0.98	1.01	1.12	1.12	0.92	1.04	1.13
1846			glycerophosphoglycerol	0.65	1.06	1.63	0.66	0.95	1.44	0.8	1.34	1.68	0.99	0.76	0.76	1.01	0.93	0.92	0.9	0.96	1.07
1849		Monoacylglycerol	1-myristoylglycerol (14:0)	1.57	2.4	1.53	1.44	1.88	1.3	2.57	1.74	0.68	2.12	3.33	1.57	1.95	5.43	2.79	1.66	2.41	1.45
1850			2-myristoylglycerol (14:0)	0.95	1.4	1.48	1.28	1.68	1.32	1.98	1.49	0.76	1.44	2.34	1.62	1.95	4.9	2.52	1.73	2.5	1.45
1854			2-palmitoylglycerol (16:0)	0.59	0.72	1.22	1.96	1.76	0.9	2.41	2.24	0.93	0.5	0.61	1.22	1.67	2.5	1.49	1.23	1.91	1.55
1860			1-linoleoylglycerol (18:2)	0.79	1.04	1.32	0.64	1.08	1.69	1.07	1.11	1.04	1.87	2.35	1.26	1.51	3.16	2.09	1.95	2.51	1.29
1861			2-linoleoylglycerol (18:2)	0.57	0.86	1.51	0.67	1.14	1.7	0.86	1.57	1.82	1.4	2.07	1.48	1.64	3.12	1.9	1.86	3.76	2.03
1863			1-arachidonylglycerol (20:4)	2.75	3.8	1.38	1.81	2.94	1.62	1.71	3.43	2.01	1.48	1.85	1.25	0.98	1.15	1.18	1.15	1.67	1.46
1868			1-docosahexaenoylglycerol (22:6)	1.1	1.26	1.14	1.16	1.74	1.5	1.25	1.45	1.16	1.41	1.68	1.19	1.48	1.89	1.28	1.94	1.93	0.99
1872			1-palmitoleoylglycerol (16:1)*	0.86	0.99	1.14	1.39	1.02	0.73	2.2	1.15	0.52	1.3	1.93	1.48	2.1	4.91	2.33	1.35	2.24	1.66
1883		Diacylglycerol	diacylglycerol (12:0/18:1, 14:0/16:1, 16:0/14:1) [2]*	0.31	0.23	0.73	0.52	0.22	0.43	0.88	0.31	0.35	2.03	2.21	1.09	3.4	6.25	1.84	2	2.97	1.48
1884			diacylglycerol (14:0/18:1, 16:0/16:1) [1]*	0.83	0.74	0.9	1.37	0.97	0.71	1.99	1	0.5	0.96	1.23	1.28	1.59	2.96	1.86	1.25	1.65	1.31
1885			diacylglycerol (14:0/18:1, 16:0/16:1) [2]*	0.75	0.72	0.96	1.2	0.86	0.72	1.59	1.02	0.64	1.09	1.29	1.18	1.73	2.72	1.57	1.3	1.82	1.4
1886			diacylglycerol (16:1/18:2 [2], 16:0/18:3 [1])*	0.11	0.11	1.01	0.5	0.24	0.48	0.24	0.22	0.91	3.12	3.06	0.98	14.82	6.98	0.47	7.1	6.31	0.89
1888			oleoyl-linoleoyl-glycerol (18:1/18:2) [1]	0.34	0.49	1.43	0.28	0.34	1.22	0.71	0.46	0.65	1.35	1.93	1.43	1.09	3.99	3.65	0.94	1.81	1.93
1889			oleoyl-linoleoyl-glycerol (18:1/18:2) [2]	0.58	0.74	1.27	0.85	0.73	0.86	0.82	0.68	0.83	1.38	1.48	1.07	2	2.07	1.04	1.35	1.35	1
1892			oleoyl-arachidonoyl-glycerol (18:1/20:4) [2]*	0.6	0.72	1.2	1.19	0.8	0.67	0.62	0.49	0.8	1.66	1.86	1.12	3.27	1.91	0.58	1.84	1.27	0.69
1895			linoleoyl-linoleoyl-glycerol (18:2/18:2) [1]*	0.52	0.69	1.34	0.34	0.26	0.77	0.24	0.26	1.07	5.5	4.93	0.9	3.66	2.28	0.62	2.1	1.83	0.87
1901			palmitoyl-dihomo-linolenoyl-glycerol (16:0/20:3n3 or 6) [2]*	0.95	1.99	2.1	0.74	1.21	1.62	0.08	1.68	21.41	1.81	1.5	0.83	1.41	0.12	0.09	1.09	1.27	1.16
1902			palmitoyl-arachidonoyl-glycerol (16:0/20:4) [1]*	0.35	0.49	1.39	0.61	0.48	0.78	0.78	0.52	0.66	1.68	1.42	0.85	2.92	3.13	1.07	1.63	1.49	0.91
1903			palmitoyl-arachidonoyl-glycerol (16:0/20:4) [2]*	0.81	1.23	1.52	1.08	1.36	1.26	0.86	1.13	1.32	1.38	1.44	1.05	1.83	1.53	0.83	1.52	1.33	0.87
1905			palmitoyl-docosahexaenoyl-glycerol [1]*	1.66	2.14	1.29	2.02	1.8	0.89	1.5	1.46	0.97	2.02	1.82	0.9	2.47	1.65	0.67	1.7	1.24	0.73
1906			palmitoyl-docosahexaenoyl-glycerol [2]*	1.19	1.63	1.37	1.2	1.23	1.03	1.33	1.26	0.94	1.32	1.23	0.94	1.33	1.39	1.05	1	0.96	0.96
1908			stearoyl-docosahexaenoyl-glycerol (18:0/22:6) [2]*	4.48	9.25	2.07	3.3	7.41	2.25	2.36	6.46	2.74	1.01	1.05	1.03	0.75	0.55	0.74	0.81	0.73	0.9
1909			palmitoyl-myristoyl-glycerol (16:0/14:0) [2]	0.79	0.72	0.91	1.39	1.21	0.88	2	1.71	0.85	1.06	1.32	1.24	1.86	3.34	1.79	1.79	3.12	1.75
1910			palmitoyl-oleoyl-glycerol (16:0/18:1) [1]*	2.22	2.53	1.14	4.57	4.59	1	3.48	3.31	0.95	0.55	0.88	1.6	1.13	1.38	1.22	1	1.15	1.15
1911			palmitoyl-oleoyl-glycerol (16:0/18:1) [2]*	1.46	1.81	1.24	2.44	2.55	1.04	2.56	2.54	0.99	0.81	0.89	1.09	1.36	1.56	1.14	1.15	1.25	1.09
1913			palmitoleoyl-oleoyl-glycerol (16:1/18:1) [2]*	0.45	0.42	0.94	0.85	0.43	0.5	0.97	0.46	0.47	1.25	1.41	1.14	2.35	3.04	1.3	1.25	1.52	1.22
1915			palmitoyl-palmitoyl-glycerol (16:0/16:0) [2]*	1.13	1.44	1.27	2.16	2.49	1.16	2.83	3.72	1.31	0.83	0.9	1.09	1.58	2.25	1.43	1.44	2.33	1.62
1917			palmitoyl-linoleoyl-glycerol (16:0/18:2) [2]*	0.6	0.68	1.14	0.89	0.8	0.9	1.01	0.92	0.91	1.28	1.36	1.06	1.91	2.3	1.21	1.52	1.85	1.22
1921			oleoyl-oleoyl-glycerol (18:1/18:1) [1]*	1.87	1.21	0.65	0.83	1.15	1.4	3.5	2.1	0.6	1	0.78	0.78	0.44	1.46	3.3	0.95	1.35	1.42
1922			oleoyl-oleoyl-glycerol (18:1/18:1) [2]*	1.17	1.06	0.9	1.59	1.21	0.76	1.92	1.21	0.63	0.94	0.91	0.96	1.28	1.49	1.17	1.08	1.04	0.96
1924		Sphingolipid Metabolism	sphinganine	0.55	0.57	1.04	0.74	0.57	0.78	0.8	0.6	0.75	1	1.12	1.11	1.33	1.62	1.21	1	1.17	1.17
1926			3-ketosphinganine	0.23	0.15	0.65	0.45	0.27	0.59	0.29	0.24	0.84	0.56	0.66	1.17	1.09	0.81	0.74	0.99	1.05	1.06
1927			N-palmitoyl-sphinganine (d18:0/16:0)	1.1	1.61	1.47	1.2	1.22	1.02	1.36	1.27	0.93	0.68	0.65	0.95	0.74	0.8	1.08	0.52	0.51	0.98
1928			N-behenoyl-sphingadienine (d18:2/22:0)*	1.33	1.75	1.31	1.76	2.8	1.59	0.97	1.92	1.98	1.17	1.31	1.12	1.55	0.95	0.62	1.88	1.44	0.77
1936			myristoyl dihydrosphingomyelin (d18:0/14:0)*	0.81	0.78	0.97	0.84	0.63	0.75	1.17	0.71	0.61	0.46	0.53	1.16	0.48	0.77	1.61	0.37	0.49	1.31
1937			palmitoyl dihydrosphingomyelin (d18:0/16:0)*	1.23	1.23	1	1.42	1.19	0.84	1.68	1.17	0.69	0.36	0.39	1.09	0.41	0.54	1.29	0.35	0.37	1.07
1938			behenoyl dihydrosphingomyelin (d18:0/22:0)*	1.06	0.97	0.91	2.09	1.58	0.76	2.26	1.98	0.88	0.37	0.44	1.19	0.73	0.93	1.29	0.6	0.9	1.49
1939			palmitoyl sphingomyelin (d18:1/16:0)	0.97	1.14	1.17	1.06	1.05	0.99	0.99	1.02	1.03	0.93	0.88	0.95	1	0.9	0.9	0.85	0.79	0.93
1940			stearoyl sphingomyelin (d18:1/18:0)	0.79	0.9	1.14	1.11	1.08	0.97	0.94	1.01	1.07	0.7	0.73	1.05	0.98	0.87	0.88	0.83	0.81	0.97
1941			behenoyl sphingomyelin (d18:1/22:0)*	0.62	0.59	0.95	0.93	0.79	0.85	0.91	0.77	0.85	0.68	0.7	1.03	1.01	1.02	1.01	0.91	0.92	1.01
1942			tricosanoyl sphingomyelin (d18:1/23:0)*	0.68	0.69	1.01	1.21	1.1	0.91	0.88	1.09	1.24	0.81	0.76	0.95	1.44	0.99	0.69	1.29	1.21	0.94
1943			lignoceroyl sphingomyelin (d18:1/24:0)	0.7	0.64	0.91	1.34	0.95	0.7	1.05	1.01	0.96	0.58	0.61	1.06	1.11	0.92	0.83	0.86	0.97	1.13
1945			sphingomyelin (d18:1/14:0, d16:1/16:0)*	0.63	0.66	1.03	0.64	0.56	0.88	0.68	0.6	0.89	1	1.02	1.02	1.01	1.09	1.09	0.85	0.94	1.1
1946			sphingomyelin (d18:2/14:0, d18:1/14:1)*	0.26	0.22	0.87	0.29	0.16	0.57	0.36	0.2	0.57	1.34	1.45	1.08	1.49	2.03	1.36	0.97	1.32	1.36
1947			sphingomyelin (d18:1/15:0, d16:1/17:0)*	0.78	0.87	1.11	0.9	0.86	0.96	0.94	0.87	0.92	0.9	0.86	0.96	1.03	1.03	1	0.9	0.86	0.96
1948			sphingomyelin (d18:2/16:0, d18:1/16:1)*	0.88	0.92	1.04	0.72	0.64	0.89	0.79	0.71	0.9	1.08	1.05	0.97	0.88	0.93	1.07	0.74	0.8	1.08
1949			sphingomyelin (d18:1/17:0, d17:1/18:0, d19:1/16:0)	0.75	0.91	1.22	1.17	1.13	0.97	0.87	0.98	1.12	0.71	0.74	1.04	1.11	0.86	0.78	0.88	0.8	0.9
1950			sphingomyelin (d18:1/18:1, d18:2/18:0)	0.9	0.99	1.1	1.03	1.02	0.99	0.96	0.99	1.03	0.8	0.82	1.03	0.91	0.87	0.96	0.82	0.82	1
1951			sphingomyelin (d18:1/20:0, d16:1/22:0)*	0.55	0.54	0.98	0.84	0.68	0.81	0.8	0.64	0.81	0.85	0.89	1.05	1.3	1.29	0.99	1.07	1.06	0.99
1953			sphingomyelin (d18:1/21:0, d17:1/22:0, d16:1/23:0)*	0.7	0.75	1.06	0.93	0.87	0.93	0.99	1.06	1.07	0.65	0.65	0.99	0.87	0.91	1.05	0.76	0.92	1.21
1954			sphingomyelin (d18:1/22:1, d18:2/22:0, d16:1/24:1)*	0.56	0.59	1.06	0.67	0.55	0.82	0.71	0.58	0.82	0.91	0.94	1.04	1.09	1.21	1.11	0.84	0.94	1.12
1955			sphingomyelin (d18:2/23:0, d18:1/23:1, d17:1/24:1)*	0.67	0.69	1.02	0.86	0.71	0.82	0.8	0.8	0.99	0.79	0.76	0.97	1.01	0.91	0.9	0.81	0.88	1.09
1956			sphingomyelin (d18:1/24:1, d18:2/24:0)*	0.76	0.77	1.01	1.07	0.87	0.82	0.86	0.88	1.02	0.82	0.75	0.91	1.16	0.85	0.73	0.94	0.86	0.91
1957			sphingomyelin (d18:2/24:1, d18:1/24:2)*	0.68	0.68	1.01	0.67	0.53	0.79	0.76	0.55	0.72	1.13	1.15	1.02	1.12	1.3	1.16	0.88	0.93	1.05
1961			sphingosine	0.71	0.79	1.11	0.75	0.8	1.06	0.65	0.65	1	2.01	2.21	1.1	2.12	2	0.94	2.03	1.8	0.89
1965			N-palmitoyl-sphingosine (d18:1/16:0)	1.16	1.4	1.21	1.17	1.49	1.27	0.9	1.37	1.53	1.08	1.03	0.95	1.09	0.79	0.73	1.15	1	0.87
1966			N-margaroyl-sphingosine (d18:1/17:0)*	0.97	1.27	1.31	1.42	1.98	1.4	0.88	1.79	2.03	0.75	0.77	1.02	1.1	0.7	0.64	1.17	1.08	0.92
1967			N-stearoyl-sphingosine (d18:1/18:0)*	0.8	0.97	1.22	1.15	1.52	1.32	0.88	1.52	1.71	0.84	0.82	0.98	1.21	0.91	0.75	1.32	1.28	0.97
1968			phytosphingosine	0.66	0.57	0.86	0.89	0.68	0.77	0.92	0.79	0.86	2.56	1.86	0.73	3.45	2.58	0.75	3.09	2.59	0.84
1969			glycosyl-N-palmitoyl-sphingosine (d18:1/16:0)	0.77	0.9	1.18	1.07	1.08	1.01	1.07	1.03	0.96	1.17	1.19	1.01	1.63	1.66	1.02	1.41	1.36	0.97
1970			glycosyl-N-stearoyl-sphingosine (d18:1/18:0)	0.76	1.07	1.41	1.45	1.92	1.32	1.07	1.7	1.58	0.86	1.02	1.19	1.65	1.45	0.88	1.54	1.63	1.05
1972			glycosyl-N-nervonoyl-sphingosine (d18:1/24:1)*	0.52	0.53	1.03	0.79	0.59	0.75	0.82	0.69	0.84	0.98	0.83	0.86	1.49	1.33	0.89	1.08	1.09	1
1973			lactosyl-N-palmitoyl-sphingosine (d18:1/16:0)	0.66	0.72	1.1	0.74	0.61	0.83	0.75	0.69	0.92	0.71	0.73	1.02	0.79	0.83	1.05	0.6	0.7	1.16
1975			lactosyl-N-nervonoyl-sphingosine (d18:1/24:1)*	0.47	0.39	0.81	0.42	0.27	0.63	0.5	0.4	0.81	0.58	0.52	0.89	0.52	0.54	1.05	0.4	0.54	1.35
1978		Mevalonate Metabolism	3-hydroxy-3-methylglutarate	1.78	2.19	1.23	1.22	1.15	0.95	1.39	1.79	1.29	0.78	0.54	0.69	0.53	0.42	0.79	0.41	0.44	1.07
1991		Sterol	cholesterol	0.81	0.76	0.94	0.78	0.67	0.85	0.98	0.8	0.82	1.11	1.02	0.92	1.08	1.23	1.14	0.97	1.07	1.1
2012			4-cholesten-3-one	0.63	0.52	0.82	0.65	0.59	0.9	1.15	0.59	0.52	0.9	0.96	1.06	0.94	1.75	1.86	1.03	1.1	1.07
2033			7-hydroxycholesterol (alpha or beta)	1.21	1.52	1.26	1.47	1.57	1.06	1.29	1.43	1.1	0.83	0.81	0.98	1.01	0.87	0.86	0.85	0.76	0.89
2164		Primary Bile Acid Metabolism	glycochenodeoxycholate	0.49	0.46	0.92	0.73	0.58	0.8	0.56	0.52	0.93	0.48	0.67	1.4	0.7	0.76	1.08	0.61	0.76	1.26
2165			taurochenodeoxycholate	0.47	0.4	0.86	0.48	0.41	0.86	0.7	0.52	0.74	0.64	0.74	1.16	0.66	1.11	1.68	0.66	0.96	1.46
2254		Fatty Acid Metabolism (Acyl Choline)	palmitoylcholine	1	1.26	1.26	1	1	1	1	1	1	1	1	1	1	1	1	0.79	0.79	1
2774	Nucleotide	Purine Metabolism, (Hypo)Xanthine/Inosine containing	AICA ribonucleotide	0.04	0.04	1	0.03	0.03	1	0.12	0.07	0.57	1.42	0.6	0.42	1	1.75	1.75	1	1	1
2777			inosine 5'-monophosphate (IMP)	0.71	0.86	1.21	0.96	1.31	1.36	1.31	2.54	1.95	0.91	0.63	0.7	1.23	1.16	0.95	1.37	1.87	1.36
2778			inosine	0.73	0.63	0.87	0.73	0.65	0.89	0.79	0.96	1.21	1.51	1.32	0.88	1.52	1.44	0.94	1.55	2	1.29
2779			hypoxanthine	0.82	0.75	0.92	0.85	0.86	1.01	0.98	1.1	1.12	1.09	0.94	0.87	1.14	1.14	1	1.24	1.38	1.11
2780			xanthine	0.9	0.86	0.96	0.74	0.77	1.05	0.73	0.66	0.91	1.33	1.32	0.99	1.09	1.07	0.98	1.19	1.02	0.85
2781			xanthosine 5'-monophosphate (xmp)	0.13	0.11	0.9	0.46	0.63	1.38	1.08	0.85	0.78	0.63	0.38	0.6	2.26	3.22	1.42	3.48	2.81	0.81
2782			xanthosine	0.05	0.04	0.95	0.22	0.3	1.35	0.39	0.37	0.96	1.29	1.02	0.79	6.04	8.31	1.38	8.6	8.45	0.98
2785			2'-deoxyinosine	0.61	0.07	0.12	0.61	0.28	0.45	0.52	0.34	0.65	1.21	0.91	0.76	1.21	0.78	0.64	4.78	4.43	0.93
2787			urate	0.58	0.68	1.17	0.57	0.51	0.88	0.48	0.53	1.1	1.1	1.03	0.94	1.08	0.84	0.78	0.81	0.79	0.97
2788			allantoin	0.52	0.6	1.17	0.54	0.65	1.18	0.49	0.87	1.77	1.18	0.86	0.73	1.25	0.82	0.65	1.27	1.24	0.98
2792		Purine Metabolism, Adenine containing	adenosine 5'-diphosphate (ADP)	1.33	1.43	1.07	1.14	1.16	1.01	1.1	1.78	1.62	1.04	0.89	0.85	0.9	0.73	0.81	0.85	1.1	1.3
2793			adenosine 5'-monophosphate (AMP)	0.75	0.9	1.2	0.76	0.76	1	0.96	1.22	1.27	0.62	0.46	0.74	0.63	0.59	0.93	0.52	0.62	1.19
2794			adenosine 3'-monophosphate (3'-AMP)	0.5	0.49	0.97	0.65	0.53	0.81	1.18	0.5	0.43	0.55	0.49	0.89	0.72	1.16	1.6	0.6	0.51	0.84
2795			adenosine 2'-monophosphate (2'-AMP)	1.06	0.71	0.67	0.45	0.22	0.49	1	0.57	0.57	1.42	0.77	0.54	0.61	0.72	1.19	0.45	0.62	1.38
2796			adenosine 3',5'-cyclic monophosphate (cAMP)	0.68	0.63	0.91	0.69	0.61	0.88	1.03	0.78	0.76	1.03	0.95	0.92	1.04	1.42	1.37	0.99	1.18	1.18
2798			adenosine 3',5'-diphosphate	3.03	0.37	0.12	0.2	0.14	0.7	0.74	0.31	0.42	2.63	1.19	0.45	0.18	0.29	1.64	1	1	1
2799			adenylosuccinate	0.46	0.31	0.68	0.4	0.31	0.77	0.36	0.47	1.3	0.53	0.42	0.79	0.46	0.32	0.7	0.52	0.62	1.19
2800			adenosine	0.66	0.55	0.84	0.55	0.42	0.77	0.85	0.87	1.03	1.37	0.96	0.71	1.15	1.25	1.09	1.06	1.53	1.45
2801			adenine	0.75	0.67	0.89	0.69	0.68	0.99	0.82	0.84	1.02	1.14	0.94	0.82	1.05	1.03	0.98	1.17	1.17	1
2806			N1-methyladenosine	0.41	0.44	1.07	0.52	0.69	1.31	0.53	0.98	1.85	0.8	1.07	1.33	1.02	1.38	1.35	1.25	2.38	1.9
2807			N6-methyladenosine	1.28	1.06	0.83	0.28	0.71	2.52	0.67	0.8	1.19	2.27	1.18	0.52	0.5	0.62	1.24	1.52	0.89	0.58
2816			N6-carbamoylthreonyladenosine	0.56	0.61	1.08	0.51	0.51	1	0.78	0.64	0.83	0.82	0.8	0.97	0.75	1.1	1.46	0.69	0.84	1.21
2824			diadenosine triphosphate	0.55	0.33	0.6	1.03	0.72	0.7	1.54	1.5	0.97	0.92	0.33	0.36	1.73	0.92	0.53	2.03	1.5	0.74
2825			N6-succinyladenosine	0.44	0.44	1	0.4	0.4	1	0.71	0.81	1.14	1.11	0.64	0.58	1	1.03	1.03	1	1.18	1.18
2827		Purine Metabolism, Guanine containing	guanosine 5'- diphosphate (GDP)	1.01	2.04	2.01	1	1.21	1.21	1	1	1	1	1	1	0.99	0.99	1	0.59	0.49	0.83
2828			guanosine 5'- monophosphate (5'-GMP)	0.83	1.05	1.26	0.79	0.76	0.96	0.98	1.23	1.26	0.96	0.74	0.77	0.92	0.87	0.95	0.7	0.87	1.25
2829			guanosine 3'-monophosphate (3'-GMP)	0.55	0.08	0.14	1.71	1.47	0.86	1.22	0.9	0.74	0.41	0.44	1.09	1.26	0.97	0.77	7.58	5.03	0.66
2833			guanosine	1.24	1.29	1.04	1.01	1.1	1.09	1.08	1.09	1.01	1.22	1.4	1.14	0.99	1.22	1.23	1.04	1.19	1.14
2834			guanine	0.7	0.71	1.02	0.7	0.79	1.13	0.56	0.71	1.26	0.66	0.75	1.13	0.67	0.6	0.9	0.73	0.74	1.01
2836			7-methylguanine	0.59	0.4	0.67	0.55	0.43	0.78	0.59	0.57	0.97	0.81	0.82	1.02	0.75	0.82	1.08	0.88	1.18	1.34
2850			2'-deoxyguanosine	0.39	0.31	0.79	0.75	0.92	1.23	0.61	0.83	1.37	1.29	1.21	0.93	2.47	1.86	0.75	3.83	3.2	0.84
2853		Pyrimidine Metabolism, Orotate containing	dihydroorotate	0.61	0.61	1	0.31	0.31	1	0.42	0.42	1	1.98	1.46	0.74	1	1	1	1	1	1
2854			orotate	0.07	0.06	0.87	0.16	0.09	0.59	0.24	0.25	1.05	3.1	2.02	0.65	7.32	7.3	1	4.94	8.8	1.78
2856			orotidine	0.3	0.23	0.77	0.42	0.16	0.38	0.46	0.27	0.6	1.17	0.65	0.55	1.62	0.98	0.6	0.8	0.76	0.95
2859		Pyrimidine Metabolism, Uracil containing	uridine 5'-triphosphate (UTP)	1	1	1	0.92	0.83	0.9	0.92	0.49	0.54	2.55	3.58	1.41	2.35	3.31	1.41	2.11	1.77	0.84
2860			uridine 5'-diphosphate (UDP)	0.91	1.17	1.28	1.1	0.94	0.85	1.1	1.33	1.21	1.26	1.16	0.92	1.53	1.4	0.91	1.02	1.31	1.29
2861			uridine 5'-monophosphate (UMP)	0.57	0.67	1.18	0.69	0.5	0.73	1.1	0.89	0.81	0.94	0.64	0.68	1.14	1.24	1.09	0.7	0.85	1.21
2863			uridine 3'-monophosphate (3'-UMP)	0.82	0.67	0.83	2.05	1.42	0.69	1.51	0.82	0.54	1.36	1.66	1.22	3.41	3.07	0.9	2.86	2.02	0.7
2866			uridine	0.59	0.62	1.05	0.79	0.51	0.65	0.71	0.44	0.62	1.77	1.67	0.94	2.37	2	0.84	1.47	1.18	0.8
2867			uracil	0.53	0.41	0.76	0.7	0.43	0.62	0.93	0.64	0.69	0.83	0.71	0.86	1.09	1.25	1.14	0.88	1.12	1.26
2868			pseudouridine	0.78	0.76	0.97	0.89	0.72	0.8	0.91	0.63	0.69	0.87	0.76	0.87	0.99	0.89	0.9	0.82	0.63	0.77
2869			5-methyluridine (ribothymidine)	0.35	0.48	1.39	0.25	0.2	0.78	0.96	0.68	0.7	1.39	0.47	0.34	1.02	1.32	1.3	0.57	0.67	1.17
2880			2'-deoxyuridine	0.39	0.33	0.85	0.59	0.37	0.63	0.42	0.46	1.08	1.28	1.41	1.09	1.94	1.53	0.79	1.45	1.95	1.35
2882			3-ureidopropionate	0.23	0.15	0.65	0.25	0.27	1.06	0.46	0.6	1.33	1.29	1.26	0.98	1.43	2.53	1.77	2.32	5.14	2.21
2883			beta-alanine	0.8	0.97	1.22	0.65	0.86	1.32	0.71	1.34	1.87	0.9	0.64	0.72	0.73	0.58	0.79	0.79	0.89	1.12
2888		Pyrimidine Metabolism, Cytidine containing	cytidine diphosphate	1.33	0.56	0.42	0.86	0.57	0.66	0.71	0.5	0.7	1	1.13	1.14	0.64	0.61	0.95	1	1	1
2889			cytidine 5'-monophosphate (5'-CMP)	0.67	0.82	1.22	0.63	0.58	0.92	0.77	0.77	1	0.82	0.68	0.82	0.77	0.78	1.01	0.58	0.64	1.09
2890			cytidine 3'-monophosphate (3'-CMP)	0.29	0.29	1	0.45	0.45	1	0.35	0.35	1	0.63	0.82	1.29	1	1	1	1	1	1
2891			cytidine 2',3'-cyclic monophosphate	1	1	1	1	1	1	1	1	1	1	1	1	1	1	1	1	1	1
2892			cytidine	0.63	0.77	1.23	0.59	0.4	0.68	0.99	0.53	0.53	2.46	1.8	0.73	2.31	2.84	1.23	1.28	1.23	0.96
2894			3-methylcytidine	0.82	0.82	1	1	1	1	0.91	0.91	1	0.82	0.9	1.1	1	1	1	1	1	1
2896			N4-acetylcytidine	0.79	1.04	1.31	0.53	0.57	1.06	0.8	1.03	1.29	1.15	0.92	0.79	0.78	0.93	1.19	0.63	0.91	1.45
2905		Pyrimidine Metabolism, Thymine containing	thymidine 5'-monophosphate	0.74	0.67	0.91	0.57	1.05	1.83	0.9	2	2.22	1	0.58	0.58	0.77	0.71	0.92	1.56	1.73	1.11
2909			thymidine	0.61	0.61	1.01	0.44	0.76	1.74	0.45	0.98	2.17	1.2	0.81	0.67	0.86	0.6	0.7	1.49	1.29	0.87
2910			thymine	0.73	0.73	1	1	1	1	1	1	1	0.73	0.73	1	1	1	1	1	1	1
2913			3-aminoisobutyrate	0.69	0.69	1	0.57	0.72	1.27	0.58	1.15	1.99	1.14	1.06	0.93	0.94	0.89	0.95	1.19	1.77	1.49
2914		Purine and Pyrimidine Metabolism	methylphosphate	0.89	0.76	0.85	1.1	1.27	1.16	0.77	0.96	1.24	0.78	0.77	0.99	0.96	0.67	0.69	1.31	0.98	0.74
2920	Cofactors and Vitamins	Nicotinate and Nicotinamide Metabolism	nicotinamide	1.09	1.19	1.09	1.08	1.09	1	0.99	1.16	1.18	1.04	0.93	0.89	1.03	0.84	0.81	0.95	0.9	0.95
2922			nicotinamide ribonucleotide (NMN)	1.58	0.98	0.62	2.12	1.98	0.93	1.28	1.61	1.26	0.93	1.53	1.66	1.24	1.24	1	1.87	2.52	1.35
2923			nicotinamide riboside	2.19	3.28	1.5	1.05	3.9	3.72	0.64	3.46	5.42	1.58	1.76	1.12	0.76	0.51	0.68	1.88	1.86	0.99
2924			nicotinamide adenine dinucleotide (NAD+)	1.47	1.35	0.91	1.31	1.39	1.06	1.19	1.31	1.1	1.18	1.24	1.05	1.05	1	0.95	1.22	1.2	0.99
2925			nicotinamide adenine dinucleotide reduced (NADH)	1.36	1.09	0.8	0.67	0.45	0.68	0.84	0.56	0.66	0.93	0.87	0.93	0.46	0.54	1.17	0.39	0.45	1.14
2932			1-methylnicotinamide	1.06	1.02	0.96	1.07	0.9	0.84	1.06	0.98	0.93	1.33	1.5	1.13	1.33	1.5	1.12	1.17	1.44	1.23
2937			trigonelline (N'-methylnicotinate)	0.65	1.31	2.02	0.88	0.82	0.94	0.77	1.47	1.92	1.23	1.06	0.86	1.66	1.25	0.75	0.77	1.19	1.54
2939			N1-Methyl-2-pyridone-5-carboxamide	0.67	0.67	1	0.27	0.27	1	0.3	0.3	1	2.43	2.2	0.9	1	1	1	1	1	1
2940			adenosine 5'-diphosphoribose (ADP-ribose)	8.88	12.47	1.4	2.11	1.99	0.94	1.88	1.38	0.74	11.4	18.85	1.65	2.71	4	1.48	1.82	2.09	1.15
2942		Riboflavin Metabolism	riboflavin (Vitamin B2)	0.4	0.4	1	0.49	0.49	1	0.52	0.6	1.14	0.82	0.77	0.94	1	1	1	1	1.14	1.14
2943			flavin adenine dinucleotide (FAD)	0.96	1.06	1.11	0.96	0.98	1.02	1.14	1.12	0.98	1.15	1.03	0.9	1.14	1.23	1.08	1.06	1.09	1.03
2945		Pantothenate and CoA Metabolism	pantothenate	0.65	0.78	1.2	0.44	0.52	1.17	0.66	0.95	1.43	0.97	0.75	0.78	0.66	0.76	1.15	0.64	0.9	1.41
2947			phosphopantetheine	0.56	0.62	1.1	0.51	0.36	0.71	0.73	0.36	0.49	0.46	0.47	1.04	0.42	0.62	1.48	0.27	0.28	1.03
2948			3'-dephosphocoenzyme A	0.11	0.08	0.7	0.17	0.12	0.68	0.35	0.19	0.54	1.71	1.38	0.8	2.61	4.24	1.62	2.54	3.28	1.3
2949			3’-dephospho-acetyl-coenzyme A	1	1	1	1	1	1	1	1	1	1	1	1	1	1	1	1	1	1
2950			coenzyme A	0.35	0.36	1.04	0.39	0.38	0.96	0.61	0.47	0.77	1.47	1	0.68	1.64	1.73	1.05	1.52	1.29	0.85
2956		Ascorbate and Aldarate Metabolism	threonate	0.07	0.07	1	0.69	0.07	0.1	0.55	0.08	0.15	1.12	0.93	0.83	10.32	6.85	0.66	1	1	1
2959			gulonate*	0.28	0.26	0.93	0.34	0.33	0.99	0.43	0.54	1.27	0.91	0.59	0.65	1.1	0.9	0.82	1.16	1.22	1.05
2960		Tocopherol Metabolism	alpha-tocopherol	1.51	1.8	1.2	0.58	0.97	1.66	1.96	1.49	0.76	0.93	0.77	0.83	0.36	1	2.77	0.5	0.64	1.27
2980		Folate Metabolism	5-methyltetrahydrofolate (5MeTHF)	1.71	1.91	1.12	1.44	1.54	1.07	1.5	1.82	1.21	1.38	1.29	0.94	1.16	1.13	0.98	1.11	1.23	1.11
2981		Tetrahydrobiopterin Metabolism	biopterin	0.42	0.36	0.86	0.24	0.24	0.98	0.54	0.4	0.74	1.11	0.93	0.84	0.65	1.2	1.85	0.73	1.03	1.4
2982			dihydrobiopterin	0.37	0.27	0.74	0.24	0.17	0.68	0.55	0.43	0.78	1.13	0.92	0.82	0.73	1.37	1.88	0.68	1.44	2.13
2985		Pterin Metabolism	pterin	0.9	1.27	1.41	0.94	1	1.07	0.96	1.38	1.43	1.34	1.01	0.75	1.4	1.07	0.77	1.05	1.09	1.03
3008		Thiamine Metabolism	thiamin (Vitamin B1)	0.92	0.91	1	0.87	1.08	1.24	0.92	1.44	1.57	1	0.92	0.92	0.95	0.93	0.97	1.19	1.46	1.23
3010			thiamin diphosphate	0.5	0.71	1.42	1.23	1.22	0.99	1.1	1.12	1.02	1.04	1.36	1.3	2.58	2.98	1.16	1.8	2.15	1.2
3011			5-(2-Hydroxyethyl)-4-methylthiazole	0.57	0.55	0.96	0.39	0.77	1.95	0.46	1.6	3.47	1.98	1.3	0.66	1.38	1.06	0.77	2.78	3.81	1.37
3015		Vitamin A Metabolism	retinol (Vitamin A)	1.81	3.63	2.01	1.46	2.62	1.79	0.95	2.94	3.1	0.72	0.6	0.83	0.59	0.32	0.54	0.52	0.49	0.93
3020		Vitamin B6 Metabolism	pyridoxine (Vitamin B6)	0.36	0.42	1.16	0.4	0.52	1.31	0.36	0.73	2.01	1.06	0.92	0.87	1.16	0.92	0.79	1.31	1.59	1.21
3021			pyridoxamine	0.89	0.86	0.96	0.78	0.73	0.93	0.91	0.68	0.74	1.08	0.97	0.9	0.95	0.99	1.04	0.92	0.77	0.83
3022			pyridoxamine phosphate	0.99	1.14	1.15	0.91	0.9	0.99	1.05	0.94	0.9	1.04	1.02	0.98	0.95	1.07	1.13	0.82	0.84	1.02
3024			pyridoxal	0.83	0.79	0.95	0.94	0.9	0.96	0.84	1.2	1.42	1.06	0.89	0.85	1.19	0.91	0.76	1.21	1.36	1.12
3025			pyridoxate	0.05	0.05	1	0.03	0.02	0.68	0.05	0.04	0.75	2.22	1.66	0.75	1.68	1.8	1.07	1.14	1.34	1.17
3027	Xenobiotics	Benzoate Metabolism	hippurate	0.51	0.7	1.38	0.45	0.55	1.21	0.48	0.63	1.32	1.05	0.91	0.86	0.94	0.86	0.91	0.82	0.82	1
3039			benzoate	0.89	0.95	1.07	0.3	0.32	1.05	0.25	0.33	1.33	3.98	3.77	0.95	1.35	1.04	0.77	1.33	1.3	0.98
3235		Food Component/Plant	gluconate	1.03	1.46	1.42	0.81	1.04	1.28	0.39	1.43	3.66	1.8	1.31	0.73	1.41	0.5	0.35	1.28	1.29	1
3256			beta-guanidinopropanoate	0.69	0.65	0.94	0.63	0.95	1.52	0.64	1.43	2.22	1.29	1.18	0.91	1.17	1.1	0.94	1.89	2.58	1.37
3305			ergothioneine	0.35	0.35	1	0.43	0.43	1	0.35	0.65	1.89	0.81	1.01	1.25	1	1	1	1	1.89	1.89
3307			erythritol	1.02	0.85	0.83	0.95	1.23	1.29	0.52	1.58	3.07	0.92	0.76	0.82	0.86	0.38	0.45	1.32	1.41	1.06
3418			stachydrine	1.01	0.77	0.76	1.01	0.99	0.98	1.12	1.29	1.15	1.26	1.01	0.8	1.26	1.12	0.89	1.61	1.7	1.05
3440			methyl glucopyranoside (alpha + beta)	0.59	0.3	0.5	1.17	0.7	0.6	0.94	1.2	1.27	1.71	2.34	1.37	3.39	3.74	1.11	4.07	9.51	2.34
3788		Drug	2-dimethylaminoethanol	1.06	1.49	1.4	1.06	1.21	1.14	1.2	1.07	0.89	1.01	0.72	0.72	1.01	0.82	0.81	0.82	0.52	0.63
3838			deferasirox (DFX)	1	1	1	1	1	1	1	1	1	1	1	1	1	1	1	1	1	1
3882		Chemical	sulfate*	0.86	0.69	0.81	0.82	0.52	0.63	0.94	0.81	0.86	1.47	1.24	0.84	1.41	1.37	0.97	1.1	1.45	1.33
3885			O-sulfo-L-tyrosine	0.44	0.3	0.68	0.75	0.51	0.67	0.98	0.76	0.78	0.74	0.68	0.92	1.27	1.51	1.19	1.26	1.75	1.39
3903			2-aminophenol sulfate	0.72	1	1.39	0.59	0.83	1.42	0.63	1.44	2.3	1.59	1.05	0.66	1.29	0.91	0.71	1.32	1.51	1.14
3973			phenol red	0.81	0.94	1.17	0.9	0.92	1.02	0.85	0.88	1.04	0.86	0.94	1.1	0.95	0.99	1.04	0.83	0.88	1.06
